# Supplementary material for: Decoding HuH-7: a comprehensive genetic and molecular portrait of a widely used hepatocellular carcinoma model
Source: Front Cell Dev Biol. 2025 Nov 11;13:1648639. doi: 10.3389/fcell.2025.1648639 (PMC12643976; doi:10.3389/fcell.2025.1648639)
Supplement: Supplementary file 2 [file Table1.xlsx]

## Sheet: Sheet 1
Supplementary Table 1: Gene expression in HuH-7 cells as assessed by NGS
Transcript_Id	Transcript_length	Effective_length	Estimated_counts	TPM	Gene_Id	Gene_name	Gene_description
ENST00000361739.1	684	517.925	58251.8	7595.1	ENSG00000198712	MT-CO2	mitochondrially encoded cytochrome c oxidase II [Source:HGNC Symbol;Acc:HGNC:7421]
ENST00000361851.1	207	67.265	5901.6	5924.73	ENSG00000228253	MT-ATP8	mitochondrially encoded ATP synthase membrane subunit 8 [Source:HGNC Symbol;Acc:HGNC:7415]
ENST00000229239.10	1285	1118.86	87577.6	5285.78	ENSG00000111640	GAPDH	glyceraldehyde-3-phosphate dehydrogenase [Source:HGNC Symbol;Acc:HGNC:4141]
ENST00000678508.1	1778	1611.86	125754	5268.48	ENSG00000156508	EEF1A1	eukaryotic translation elongation factor 1 alpha 1 [Source:HGNC Symbol;Acc:HGNC:3189]
ENST00000501597.3	469	303.284	22771.4	5070.26	ENSG00000229117	RPL41	ribosomal protein L41 [Source:HGNC Symbol;Acc:HGNC:10354]
ENST00000361227.2	346	183.914	13771	5056.39	ENSG00000198840	MT-ND3	mitochondrially encoded NADH:ubiquinone oxidoreductase core subunit 3 [Source:HGNC Symbol;Acc:HGNC:7458]
ENST00000509063.5	1911	1744.86	129887	5026.85	ENSG00000163631	ALB	albumin [Source:HGNC Symbol;Acc:HGNC:399]
ENST00000387347.2	1559	1392.86	98887	4794.27	ENSG00000210082	MT-RNR2	mitochondrially encoded 16S rRNA [Source:HGNC Symbol;Acc:HGNC:7471]
ENST00000230050.4	503	337.085	23292.7	4666.29	ENSG00000112306	RPS12	ribosomal protein S12 [Source:HGNC Symbol;Acc:HGNC:10385]
ENST00000233143.6	461	295.346	19450	4447.12	ENSG00000034510	TMSB10	thymosin beta 10 [Source:HGNC Symbol;Acc:HGNC:11879]
ENST00000331825.11	871	704.902	46308	4436.27	ENSG00000087086	FTL	ferritin light chain [Source:HGNC Symbol;Acc:HGNC:3999]
ENST00000361899.2	681	514.926	30400.4	3986.8	ENSG00000198899	MT-ATP6	mitochondrially encoded ATP synthase membrane subunit 6 [Source:HGNC Symbol;Acc:HGNC:7414]
ENST00000361624.2	1542	1375.86	78531.9	3854.45	ENSG00000198804	MT-CO1	mitochondrially encoded cytochrome c oxidase I [Source:HGNC Symbol;Acc:HGNC:7419]
ENST00000456586.5	401	236.435	13283.6	3793.97	ENSG00000197756	RPL37A	ribosomal protein L37a [Source:HGNC Symbol;Acc:HGNC:10348]
ENST00000343262.9	945	778.894	43495.4	3770.99	ENSG00000140988	RPS2	ribosomal protein S2 [Source:HGNC Symbol;Acc:HGNC:10404]
ENST00000361335.1	297	139.38	7732	3746.13	ENSG00000212907	MT-ND4L	mitochondrially encoded NADH:ubiquinone oxidoreductase core subunit 4L [Source:HGNC Symbol;Acc:HGNC:7460]
ENST00000646664.1	1812	1645.86	90592.3	3716.97	ENSG00000075624	ACTB	actin beta [Source:HGNC Symbol;Acc:HGNC:132]
ENST00000620041.5	830	663.904	35569.3	3617.93	ENSG00000167996	FTH1	ferritin heavy chain 1 [Source:HGNC Symbol;Acc:HGNC:3976]
ENST00000321153.9	462	296.337	14806.9	3374.17	ENSG00000177600	RPLP2	ribosomal protein lateral stalk subunit P2 [Source:HGNC Symbol;Acc:HGNC:10377]
ENST00000651669.1	352	189.53	9362.89	3335.97	ENSG00000177954	RPS27	ribosomal protein S27 [Source:HGNC Symbol;Acc:HGNC:10416]
ENST00000336023.9	1627	1460.86	70791.8	3272.39	ENSG00000123416	TUBA1B	tubulin alpha 1b [Source:HGNC Symbol;Acc:HGNC:18809]
ENST00000362079.2	784	617.91	28639.8	3129.93	ENSG00000198938	MT-CO3	mitochondrially encoded cytochrome c oxidase III [Source:HGNC Symbol;Acc:HGNC:7422]
ENST00000692008.1	1784	1617.86	73169.7	3054.09	ENSG00000170421	KRT8	keratin 8 [Source:HGNC Symbol;Acc:HGNC:6446]
ENST00000323345.11	887	720.902	31829.3	2981.55	ENSG00000148303	RPL7A	ribosomal protein L7a [Source:HGNC Symbol;Acc:HGNC:10364]
ENST00000361381.2	1378	1211.86	51247.9	2855.72	ENSG00000198886	MT-ND4	mitochondrially encoded NADH:ubiquinone oxidoreductase core subunit 4 [Source:HGNC Symbol;Acc:HGNC:7459]
ENST00000647841.1	488	322.157	13360.9	2800.64	ENSG00000182774	RPS17	ribosomal protein S17 [Source:HGNC Symbol;Acc:HGNC:10397]
ENST00000355968.10	818	651.906	26891.8	2785.64	ENSG00000196262	PPIA	peptidylprolyl isomerase A [Source:HGNC Symbol;Acc:HGNC:9253]
ENST00000361453.3	1042	875.858	35167.4	2711.42	ENSG00000198763	MT-ND2	mitochondrially encoded NADH:ubiquinone oxidoreductase core subunit 2 [Source:HGNC Symbol;Acc:HGNC:7456]
ENST00000435983.5	620	453.94	17781.1	2645.16	ENSG00000144713	RPL32	ribosomal protein L32 [Source:HGNC Symbol;Acc:HGNC:10336]
ENST00000398606.10	741	574.918	21544.9	2530.64	ENSG00000084207	GSTP1	glutathione S-transferase pi 1 [Source:HGNC Symbol;Acc:HGNC:4638]
ENST00000392514.9	1105	938.858	35068.4	2522.35	ENSG00000089157	RPLP0	ribosomal protein lateral stalk subunit P0 [Source:HGNC Symbol;Acc:HGNC:10371]
ENST00000296930.10	1320	1153.86	41549.9	2431.69	ENSG00000181163	NPM1	nucleophosmin 1 [Source:HGNC Symbol;Acc:HGNC:7910]
ENST00000273550.12	1203	1036.86	37313.3	2430.16	ENSG00000167996	FTH1	ferritin heavy chain 1 [Source:HGNC Symbol;Acc:HGNC:3976]
ENST00000251453.8	631	464.939	16672.2	2421.51	ENSG00000105193	RPS16	ribosomal protein S16 [Source:HGNC Symbol;Acc:HGNC:10396]
ENST00000415165.6	1483	1316.86	47006.4	2410.51	ENSG00000163631	ALB	albumin [Source:HGNC Symbol;Acc:HGNC:399]
ENST00000388835.4	1413	1246.86	44181.7	2392.85	ENSG00000111057	KRT18	keratin 18 [Source:HGNC Symbol;Acc:HGNC:6430]
ENST00000389680.2	954	787.891	27912.4	2392.33	ENSG00000211459	MT-RNR1	mitochondrially encoded 12S rRNA [Source:HGNC Symbol;Acc:HGNC:7470]
ENST00000234590.10	1781	1614.86	57074.1	2386.69	ENSG00000074800	ENO1	enolase 1 [Source:HGNC Symbol;Acc:HGNC:3350]
ENST00000678515.1	1842	1675.86	59223.1	2386.41	ENSG00000156508	EEF1A1	eukaryotic translation elongation factor 1 alpha 1 [Source:HGNC Symbol;Acc:HGNC:3189]
ENST00000222247.10	634	467.939	16357.3	2360.55	ENSG00000105640	RPL18A	ribosomal protein L18a [Source:HGNC Symbol;Acc:HGNC:10311]
ENST00000225655.6	807	640.906	22181.5	2337.16	ENSG00000108518	PFN1	profilin 1 [Source:HGNC Symbol;Acc:HGNC:8881]
ENST00000225430.9	737	570.918	19619.2	2320.59	ENSG00000108298	RPL19	ribosomal protein L19 [Source:HGNC Symbol;Acc:HGNC:10312]
ENST00000592588.7	501	335.092	11451.7	2307.79	ENSG00000115268	RPS15	ribosomal protein S15 [Source:HGNC Symbol;Acc:HGNC:10388]
ENST00000309311.7	3158	2991.86	100342	2264.81	ENSG00000167658	EEF2	eukaryotic translation elongation factor 2 [Source:HGNC Symbol;Acc:HGNC:3214]
ENST00000202773.14	921	754.899	24692.4	2208.84	ENSG00000089009	RPL6	ribosomal protein L6 [Source:HGNC Symbol;Acc:HGNC:10362]
ENST00000636712.1	1485	1318.86	42240.8	2162.84	ENSG00000197249	SERPINA1	serpin family A member 1 [Source:HGNC Symbol;Acc:HGNC:8941]
ENST00000525634.6	527	361.025	11434.7	2138.84	ENSG00000110700	RPS13	ribosomal protein S13 [Source:HGNC Symbol;Acc:HGNC:10386]
ENST00000678703.1	1731	1564.86	49524.3	2137.14	ENSG00000156508	EEF1A1	eukaryotic translation elongation factor 1 alpha 1 [Source:HGNC Symbol;Acc:HGNC:3189]
ENST00000567815.5	712	545.92	16827.4	2081.52	ENSG00000167526	RPL13	ribosomal protein L13 [Source:HGNC Symbol;Acc:HGNC:10303]
ENST00000512805.6	1140	973.858	29632.3	2054.75	ENSG00000204628	RACK1	receptor for activated C kinase 1 [Source:HGNC Symbol;Acc:HGNC:4399]
ENST00000270625.7	573	406.964	12281.7	2037.95	ENSG00000142534	RPS11	ribosomal protein S11 [Source:HGNC Symbol;Acc:HGNC:10384]
ENST00000224237.9	1868	1701.86	50568	2006.52	ENSG00000026025	VIM	vimentin [Source:HGNC Symbol;Acc:HGNC:12692]
ENST00000226218.9	1626	1459.86	43070.1	1992.31	ENSG00000109072	VTN	vitronectin [Source:HGNC Symbol;Acc:HGNC:12724]
ENST00000361436.10	634	467.939	13705.1	1977.81	ENSG00000197958	RPL12	ribosomal protein L12 [Source:HGNC Symbol;Acc:HGNC:10302]
ENST00000451562.5	544	377.996	10977.2	1961.08	ENSG00000196262	PPIA	peptidylprolyl isomerase A [Source:HGNC Symbol;Acc:HGNC:9253]
ENST00000394077.8	560	393.976	11410.4	1955.79	ENSG00000114391	RPL24	ribosomal protein L24 [Source:HGNC Symbol;Acc:HGNC:10325]
ENST00000316448.10	1901	1734.86	49814.9	1939.03	ENSG00000179218	CALR	calreticulin [Source:HGNC Symbol;Acc:HGNC:1455]
ENST00000335181.10	2305	2138.86	61232.8	1933.27	ENSG00000067225	PKM	pyruvate kinase M1/2 [Source:HGNC Symbol;Acc:HGNC:9021]
ENST00000357790.5	445	279.522	7923.18	1914.14	ENSG00000137818	RPLP1	ribosomal protein lateral stalk subunit P1 [Source:HGNC Symbol;Acc:HGNC:10372]
ENST00000216146.9	1296	1129.86	31676.7	1893.24	ENSG00000100316	RPL3	ribosomal protein L3 [Source:HGNC Symbol;Acc:HGNC:10332]
ENST00000508493.1	553	386.983	10715.8	1869.93	ENSG00000145592	RPL37	ribosomal protein L37 [Source:HGNC Symbol;Acc:HGNC:10347]
ENST00000295897.9	2285	2118.86	58246.8	1856.35	ENSG00000163631	ALB	albumin [Source:HGNC Symbol;Acc:HGNC:399]
ENST00000299767.10	2782	2615.86	70492.5	1819.78	ENSG00000166598	HSP90B1	heat shock protein 90 beta family member 1 [Source:HGNC Symbol;Acc:HGNC:12028]
ENST00000568588.5	1864	1697.86	45715.6	1818.25	ENSG00000174444	RPL4	ribosomal protein L4 [Source:HGNC Symbol;Acc:HGNC:10353]
ENST00000371646.10	2555	2388.86	64312.3	1818	ENSG00000096384	HSP90AB1	heat shock protein 90 alpha family class B member 1 [Source:HGNC Symbol;Acc:HGNC:5258]
ENST00000301821.11	1140	973.858	25902.3	1796.11	ENSG00000168028	RPSA	ribosomal protein SA [Source:HGNC Symbol;Acc:HGNC:6502]
ENST00000512493.5	443	277.553	7352.6	1788.9	ENSG00000186468	RPS23	ribosomal protein S23 [Source:HGNC Symbol;Acc:HGNC:10410]
ENST00000416518.1	812	645.906	16714.8	1747.52	ENSG00000188846	RPL14	ribosomal protein L14 [Source:HGNC Symbol;Acc:HGNC:10305]
ENST00000245458.11	295	137.63	3550.57	1742.11	ENSG00000213741	RPS29	ribosomal protein S29 [Source:HGNC Symbol;Acc:HGNC:10419]
ENST00000009589.8	519	353.043	8940.53	1710.12	ENSG00000008988	RPS20	ribosomal protein S20 [Source:HGNC Symbol;Acc:HGNC:10405]
ENST00000422514.7	970	803.889	20354.5	1709.84	ENSG00000198242	RPL23A	ribosomal protein L23a [Source:HGNC Symbol;Acc:HGNC:10317]
ENST00000573283.7	1919	1752.86	44010.1	1695.49	ENSG00000184009	ACTG1	actin gamma 1 [Source:HGNC Symbol;Acc:HGNC:144]
ENST00000260379.11	1174	1007.86	24740.4	1657.67	ENSG00000137818	RPLP1	ribosomal protein lateral stalk subunit P1 [Source:HGNC Symbol;Acc:HGNC:10372]
ENST00000327892.13	2515	2348.86	56701	1630.14	ENSG00000196230	TUBB	tubulin beta class I [Source:HGNC Symbol;Acc:HGNC:20778]
ENST00000406022.6	748	581.918	13865.8	1609.07	ENSG00000147403	RPL10	ribosomal protein L10 [Source:HGNC Symbol;Acc:HGNC:10298]
ENST00000439602.7	549	382.989	9062.81	1597.97	ENSG00000231500	RPS18	ribosomal protein S18 [Source:HGNC Symbol;Acc:HGNC:10401]
ENST00000394332.5	625	458.94	10834.9	1594.27	ENSG00000125691	RPL23	ribosomal protein L23 [Source:HGNC Symbol;Acc:HGNC:10316]
ENST00000356950.2	495	329.113	7694.7	1578.84	ENSG00000197903	H2BC12	H2B clustered histone 12 [Source:HGNC Symbol;Acc:HGNC:13954]
ENST00000216281.13	3228	3061.86	70408.4	1552.85	ENSG00000080824	HSP90AA1	heat shock protein 90 alpha family class A member 1 [Source:HGNC Symbol;Acc:HGNC:5253]
ENST00000330752.12	1294	1127.86	25630.7	1534.61	ENSG00000135486	HNRNPA1	heterogeneous nuclear ribonucleoprotein A1 [Source:HGNC Symbol;Acc:HGNC:5031]
ENST00000370321.8	1028	861.858	19327.3	1514.35	ENSG00000122406	RPL5	ribosomal protein L5 [Source:HGNC Symbol;Acc:HGNC:10360]
ENST00000379412.9	1922	1755.86	39302.1	1511.53	ENSG00000134333	LDHA	lactate dehydrogenase A [Source:HGNC Symbol;Acc:HGNC:6535]
ENST00000329251.5	1446	1279.86	28533.6	1505.52	ENSG00000254772	EEF1G	eukaryotic translation elongation factor 1 gamma [Source:HGNC Symbol;Acc:HGNC:3213]
ENST00000272317.11	785	618.91	13449.6	1467.48	ENSG00000143947	RPS27A	ribosomal protein S27a [Source:HGNC Symbol;Acc:HGNC:10417]
ENST00000287038.8	498	332.102	7188.92	1461.78	ENSG00000156482	RPL30	ribosomal protein L30 [Source:HGNC Symbol;Acc:HGNC:10333]
ENST00000311549.11	566	399.971	8550.08	1443.55	ENSG00000122026	RPL21	ribosomal protein L21 [Source:HGNC Symbol;Acc:HGNC:10313]
ENST00000527673.2	483	317.187	6692.6	1424.85	ENSG00000118181	RPS25	ribosomal protein S25 [Source:HGNC Symbol;Acc:HGNC:10413]
ENST00000396651.8	778	611.912	12833.9	1416.32	ENSG00000142937	RPS8	ribosomal protein S8 [Source:HGNC Symbol;Acc:HGNC:10441]
ENST00000396466.5	762	595.913	12493.2	1415.74	ENSG00000147604	RPL7	ribosomal protein L7 [Source:HGNC Symbol;Acc:HGNC:10363]
ENST00000648839.1	528	362.023	7577.76	1413.5	ENSG00000161970	RPL26	ribosomal protein L26 [Source:HGNC Symbol;Acc:HGNC:10327]
ENST00000430157.6	572	405.967	8350.72	1389.07	ENSG00000221983	UBA52	ubiquitin A-52 residue ribosomal protein fusion product 1 [Source:HGNC Symbol;Acc:HGNC:12458]
ENST00000549920.6	643	476.937	9806.42	1388.48	ENSG00000063177	RPL18	ribosomal protein L18 [Source:HGNC Symbol;Acc:HGNC:10310]
ENST00000316084.10	1474	1307.86	26663	1376.7	ENSG00000198034	RPS4X	ribosomal protein S4 X-linked [Source:HGNC Symbol;Acc:HGNC:10424]
ENST00000262030.8	1759	1592.86	31949	1354.47	ENSG00000110955	ATP5F1B	ATP synthase F1 subunit beta [Source:HGNC Symbol;Acc:HGNC:830]
ENST00000253788.12	505	339.079	6790.83	1352.42	ENSG00000131469	RPL27	ribosomal protein L27 [Source:HGNC Symbol;Acc:HGNC:10328]
ENST00000273223.10	567	400.97	7879.25	1326.98	ENSG00000144713	RPL32	ribosomal protein L32 [Source:HGNC Symbol;Acc:HGNC:10336]
ENST00000371464.8	1070	903.858	17489.8	1306.7	ENSG00000138207	RBP4	retinol binding protein 4 [Source:HGNC Symbol;Acc:HGNC:9922]
ENST00000391857.9	1127	960.858	18535.9	1302.7	ENSG00000142541	RPL13A	ribosomal protein L13a [Source:HGNC Symbol;Acc:HGNC:10304]
ENST00000340384.5	1563	1396.86	26636.1	1287.68	ENSG00000188229	TUBB4B	tubulin beta 4B class IVb [Source:HGNC Symbol;Acc:HGNC:20771]
ENST00000361390.2	956	789.89	15019.9	1284.08	ENSG00000198888	MT-ND1	mitochondrially encoded NADH:ubiquinone oxidoreductase core subunit 1 [Source:HGNC Symbol;Acc:HGNC:7455]
ENST00000396705.10	1351	1184.86	22480.1	1281.21	ENSG00000111669	TPI1	triosephosphate isomerase 1 [Source:HGNC Symbol;Acc:HGNC:12009]
ENST00000300026.4	893	726.9	13738.3	1276.29	ENSG00000166794	PPIB	peptidylprolyl isomerase B [Source:HGNC Symbol;Acc:HGNC:9255]
ENST00000361789.2	1141	974.858	18417	1275.76	ENSG00000198727	MT-CYB	mitochondrially encoded cytochrome b [Source:HGNC Symbol;Acc:HGNC:7427]
ENST00000584577.5	344	182.046	3390.75	1257.78	ENSG00000172809	RPL38	ribosomal protein L38 [Source:HGNC Symbol;Acc:HGNC:10349]
ENST00000343986.9	358	195.166	3634.13	1257.44	ENSG00000171858	RPS21	ribosomal protein S21 [Source:HGNC Symbol;Acc:HGNC:10409]
ENST00000374550.8	660	493.931	9197.33	1257.44	ENSG00000142676	RPL11	ribosomal protein L11 [Source:HGNC Symbol;Acc:HGNC:10301]
ENST00000293831.13	1758	1591.86	29606.7	1255.96	ENSG00000161960	EIF4A1	eukaryotic translation initiation factor 4A1 [Source:HGNC Symbol;Acc:HGNC:3282]
ENST00000534624.6	2264	2097.86	38289.7	1232.53	ENSG00000109971	HSPA8	heat shock protein family A (Hsp70) member 8 [Source:HGNC Symbol;Acc:HGNC:5241]
ENST00000331483.9	2437	2270.86	41267	1227.17	ENSG00000185624	P4HB	prolyl 4-hydroxylase subunit beta [Source:HGNC Symbol;Acc:HGNC:8548]
ENST00000580261.6	614	447.941	8086.88	1219.13	ENSG00000265681	RPL17	ribosomal protein L17 [Source:HGNC Symbol;Acc:HGNC:10307]
ENST00000355857.8	564	397.974	7108.69	1206.22	ENSG00000155368	DBI	diazepam binding inhibitor, acyl-CoA binding protein [Source:HGNC Symbol;Acc:HGNC:2690]
ENST00000702574.1	248	98.256	1747	1200.67	ENSG00000290032	None	novel transcript
ENST00000395566.9	830	663.904	11499.5	1169.67	ENSG00000110492	MDK	midkine [Source:HGNC Symbol;Acc:HGNC:6972]
ENST00000643777.4	1486	1319.86	22706	1161.73	ENSG00000149925	ALDOA	aldolase, fructose-bisphosphate A [Source:HGNC Symbol;Acc:HGNC:414]
ENST00000430553.6	1310	1143.86	19545.1	1153.87	ENSG00000134333	LDHA	lactate dehydrogenase A [Source:HGNC Symbol;Acc:HGNC:6535]
ENST00000348956.7	1420	1253.86	21416.8	1153.44	ENSG00000166165	CKB	creatine kinase B [Source:HGNC Symbol;Acc:HGNC:1991]
ENST00000294189.11	754	587.914	10012.3	1150.03	ENSG00000162244	RPL29	ribosomal protein L29 [Source:HGNC Symbol;Acc:HGNC:10331]
ENST00000370355.3	5245	5078.86	86296.8	1147.41	ENSG00000099194	SCD	stearoyl-CoA desaturase [Source:HGNC Symbol;Acc:HGNC:10571]
ENST00000496182.5	636	469.939	7934.34	1140.14	ENSG00000198242	RPL23A	ribosomal protein L23a [Source:HGNC Symbol;Acc:HGNC:10317]
ENST00000379060.8	764	597.913	9988.99	1128.17	ENSG00000133112	TPT1	tumor protein, translationally-controlled 1 [Source:HGNC Symbol;Acc:HGNC:12022]
ENST00000262584.7	1041	874.858	14592.9	1126.4	ENSG00000161016	RPL8	ribosomal protein L8 [Source:HGNC Symbol;Acc:HGNC:10368]
ENST00000322203.7	718	551.92	9038.7	1105.91	ENSG00000198755	RPL10A	ribosomal protein L10a [Source:HGNC Symbol;Acc:HGNC:10299]
ENST00000361575.4	390	225.752	3680.79	1101.03	ENSG00000198918	RPL39	ribosomal protein L39 [Source:HGNC Symbol;Acc:HGNC:10350]
ENST00000471855.1	399	234.493	3817.82	1099.45	ENSG00000241343	RPL36A	ribosomal protein L36a [Source:HGNC Symbol;Acc:HGNC:10359]
ENST00000319248.13	945	778.894	12570.3	1089.83	ENSG00000117450	PRDX1	peroxiredoxin 1 [Source:HGNC Symbol;Acc:HGNC:9352]
ENST00000315377.4	863	696.902	11155.2	1080.93	ENSG00000137154	RPS6	ribosomal protein S6 [Source:HGNC Symbol;Acc:HGNC:10429]
ENST00000395792.7	2426	2259.86	35773.4	1068.98	ENSG00000081051	AFP	alpha fetoprotein [Source:HGNC Symbol;Acc:HGNC:317]
ENST00000334828.6	1802	1635.86	25879.7	1068.33	ENSG00000171314	PGAM1	phosphoglycerate mutase 1 [Source:HGNC Symbol;Acc:HGNC:8888]
ENST00000295834.8	501	335.092	5072.76	1022.28	ENSG00000163586	FABP1	fatty acid binding protein 1 [Source:HGNC Symbol;Acc:HGNC:3555]
ENST00000558815.5	616	449.941	6718.16	1008.29	ENSG00000108107	RPL28	ribosomal protein L28 [Source:HGNC Symbol;Acc:HGNC:10330]
ENST00000448864.6	553	386.983	5762.23	1005.52	ENSG00000182899	RPL35A	ribosomal protein L35a [Source:HGNC Symbol;Acc:HGNC:10345]
ENST00000252486.9	1166	999.858	14881	1005.04	ENSG00000130203	APOE	apolipoprotein E [Source:HGNC Symbol;Acc:HGNC:613]
ENST00000265132.8	1262	1095.86	16296	1004.19	ENSG00000106927	AMBP	alpha-1-microglobulin/bikunin precursor [Source:HGNC Symbol;Acc:HGNC:453]
ENST00000353555.9	1598	1431.86	21177.2	998.755	ENSG00000172270	BSG	basigin (Ok blood group) [Source:HGNC Symbol;Acc:HGNC:1116]
ENST00000221975.6	500	334.096	4936.54	997.797	ENSG00000105372	RPS19	ribosomal protein S19 [Source:HGNC Symbol;Acc:HGNC:10402]
ENST00000343677.4	731	564.92	8226	983.315	ENSG00000187837	H1-2	H1.2 linker histone, cluster member [Source:HGNC Symbol;Acc:HGNC:4716]
ENST00000339995.11	3794	3627.86	50940.9	948.215	ENSG00000110321	EIF4G2	eukaryotic translation initiation factor 4 gamma 2 [Source:HGNC Symbol;Acc:HGNC:3297]
ENST00000649813.2	488	322.157	4490	941.174	ENSG00000126267	COX6B1	cytochrome c oxidase subunit 6B1 [Source:HGNC Symbol;Acc:HGNC:2280]
ENST00000233893.10	557	390.979	5442.18	939.961	ENSG00000115541	HSPE1	heat shock protein family E (Hsp10) member 1 [Source:HGNC Symbol;Acc:HGNC:5269]
ENST00000388968.8	2245	2078.86	28810.7	935.878	ENSG00000144381	HSPD1	heat shock protein family D (Hsp60) member 1 [Source:HGNC Symbol;Acc:HGNC:5261]
ENST00000335895.12	897	730.9	10095.2	932.715	ENSG00000145741	BTF3	basic transcription factor 3 [Source:HGNC Symbol;Acc:HGNC:1125]
ENST00000248553.7	777	610.912	8362.63	924.389	ENSG00000106211	HSPB1	heat shock protein family B (small) member 1 [Source:HGNC Symbol;Acc:HGNC:5246]
ENST00000366815.10	1070	903.858	12325.1	920.836	ENSG00000163041	H3-3A	H3.3 histone A [Source:HGNC Symbol;Acc:HGNC:4764]
ENST00000602676.6	1148	981.858	13200.1	907.861	ENSG00000104904	OAZ1	ornithine decarboxylase antizyme 1 [Source:HGNC Symbol;Acc:HGNC:8095]
ENST00000348462.6	452	286.432	3837.6	904.752	ENSG00000136942	RPL35	ribosomal protein L35 [Source:HGNC Symbol;Acc:HGNC:10344]
ENST00000521466.5	592	425.949	5701.53	903.909	ENSG00000164587	RPS14	ribosomal protein S14 [Source:HGNC Symbol;Acc:HGNC:10387]
ENST00000409115.8	1215	1048.86	14034.8	903.61	ENSG00000187514	PTMA	prothymosin alpha [Source:HGNC Symbol;Acc:HGNC:9623]
ENST00000308162.10	1245	1078.86	14290.1	894.461	ENSG00000172757	CFL1	cofilin 1 [Source:HGNC Symbol;Acc:HGNC:1874]
ENST00000613865.5	634	467.939	6153.59	888.035	ENSG00000138326	RPS24	ribosomal protein S24 [Source:HGNC Symbol;Acc:HGNC:10411]
ENST00000368811.8	671	504.93	6619	885.221	ENSG00000197747	S100A10	S100 calcium binding protein A10 [Source:HGNC Symbol;Acc:HGNC:10487]
ENST00000644185.1	824	657.906	8303.1	852.251	ENSG00000174748	RPL15	ribosomal protein L15 [Source:HGNC Symbol;Acc:HGNC:10306]
ENST00000367990.7	474	308.251	3887.5	851.642	ENSG00000158874	APOA2	apolipoprotein A2 [Source:HGNC Symbol;Acc:HGNC:601]
ENST00000405140.7	2098	1931.86	24293.8	849.201	ENSG00000120885	CLU	clusterin [Source:HGNC Symbol;Acc:HGNC:2095]
ENST00000512737.6	690	523.925	6560.76	845.621	ENSG00000243678	NME2	NME/NM23 nucleoside diphosphate kinase 2 [Source:HGNC Symbol;Acc:HGNC:7850]
ENST00000678376.1	712	545.92	6778.76	838.517	ENSG00000196531	NACA	nascent polypeptide associated complex subunit alpha [Source:HGNC Symbol;Acc:HGNC:7629]
ENST00000684793.1	1889	1722.86	21381.6	838.073	ENSG00000167004	PDIA3	protein disulfide isomerase family A member 3 [Source:HGNC Symbol;Acc:HGNC:4606]
ENST00000535788.1	704	537.922	6635.44	832.993	ENSG00000170315	UBB	ubiquitin B [Source:HGNC Symbol;Acc:HGNC:12463]
ENST00000677375.1	1811	1644.86	20128.7	826.374	ENSG00000135486	HNRNPA1	heterogeneous nuclear ribonucleoprotein A1 [Source:HGNC Symbol;Acc:HGNC:5031]
ENST00000648437.1	588	421.95	5160.99	825.968	ENSG00000124614	RPS10	ribosomal protein S10 [Source:HGNC Symbol;Acc:HGNC:10383]
ENST00000600880.5	425	259.843	3175.54	825.271	ENSG00000197756	RPL37A	ribosomal protein L37a [Source:HGNC Symbol;Acc:HGNC:10348]
ENST00000371269.9	4233	4066.86	49690.6	825.099	ENSG00000116133	DHCR24	24-dehydrocholesterol reductase [Source:HGNC Symbol;Acc:HGNC:2859]
ENST00000196551.8	741	574.918	7022.63	824.868	ENSG00000083845	RPS5	ribosomal protein S5 [Source:HGNC Symbol;Acc:HGNC:10426]
ENST00000361567.2	1812	1645.86	19902	816.573	ENSG00000198786	MT-ND5	mitochondrially encoded NADH:ubiquinone oxidoreductase core subunit 5 [Source:HGNC Symbol;Acc:HGNC:7461]
ENST00000439590.6	431	265.734	3211.38	816.083	ENSG00000172809	RPL38	ribosomal protein L38 [Source:HGNC Symbol;Acc:HGNC:10349]
ENST00000436146.2	605	438.945	5301.94	815.671	ENSG00000174748	RPL15	ribosomal protein L15 [Source:HGNC Symbol;Acc:HGNC:10306]
ENST00000549338.5	1285	1118.86	13492.6	814.349	ENSG00000075415	SLC25A3	solute carrier family 25 member 3 [Source:HGNC Symbol;Acc:HGNC:10989]
ENST00000330459.8	1977	1810.86	21830.8	814.096	ENSG00000182481	KPNA2	karyopherin subunit alpha 2 [Source:HGNC Symbol;Acc:HGNC:6395]
ENST00000403106.8	2209	2042.86	24329.5	804.239	ENSG00000171560	FGA	fibrinogen alpha chain [Source:HGNC Symbol;Acc:HGNC:3661]
ENST00000606017.2	2156	1989.86	23481.1	796.87	ENSG00000272398	CD24	CD24 molecule [Source:HGNC Symbol;Acc:HGNC:1645]
ENST00000278840.9	3091	2924.86	34324	792.471	ENSG00000134824	FADS2	fatty acid desaturase 2 [Source:HGNC Symbol;Acc:HGNC:3575]
ENST00000644684.1	564	397.974	4668.07	792.088	ENSG00000174748	RPL15	ribosomal protein L15 [Source:HGNC Symbol;Acc:HGNC:10306]
ENST00000226359.2	1914	1747.86	20310.6	784.704	ENSG00000081051	AFP	alpha fetoprotein [Source:HGNC Symbol;Acc:HGNC:317]
ENST00000236671.7	2055	1888.86	21567.7	771.071	ENSG00000117984	CTSD	cathepsin D [Source:HGNC Symbol;Acc:HGNC:2529]
ENST00000302907.9	713	546.92	6237.01	770.093	ENSG00000170889	RPS9	ribosomal protein S9 [Source:HGNC Symbol;Acc:HGNC:10442]
ENST00000514985.6	2056	1889.86	21532.9	769.42	ENSG00000250722	SELENOP	selenoprotein P [Source:HGNC Symbol;Acc:HGNC:10751]
ENST00000302182.8	933	766.898	8648.33	761.526	ENSG00000170315	UBB	ubiquitin B [Source:HGNC Symbol;Acc:HGNC:12463]
ENST00000433297.2	3466	3299.86	36862.5	754.362	ENSG00000112972	HMGCS1	3-hydroxy-3-methylglutaryl-CoA synthase 1 [Source:HGNC Symbol;Acc:HGNC:5007]
ENST00000529639.6	506	340.075	3727.34	740.14	ENSG00000149806	FAU	FAU ubiquitin like and ribosomal protein S30 fusion [Source:HGNC Symbol;Acc:HGNC:3597]
ENST00000295598.10	3670	3503.86	38104.2	734.374	ENSG00000163399	ATP1A1	ATPase Na+/K+ transporting subunit alpha 1 [Source:HGNC Symbol;Acc:HGNC:799]
ENST00000336458.13	1264	1097.86	11905.8	732.324	ENSG00000132507	EIF5A	eukaryotic translation initiation factor 5A [Source:HGNC Symbol;Acc:HGNC:3300]
ENST00000541364.5	1695	1528.86	16576.1	732.159	ENSG00000167553	TUBA1C	tubulin alpha 1c [Source:HGNC Symbol;Acc:HGNC:20768]
ENST00000360079.8	2122	1955.86	21193.8	731.75	ENSG00000196419	XRCC6	X-ray repair cross complementing 6 [Source:HGNC Symbol;Acc:HGNC:4055]
ENST00000237500.10	1163	996.858	10761.3	728.987	ENSG00000118680	MYL12B	myosin light chain 12B [Source:HGNC Symbol;Acc:HGNC:29827]
ENST00000509493.1	1164	997.858	10688.5	723.333	ENSG00000171564	FGB	fibrinogen beta chain [Source:HGNC Symbol;Acc:HGNC:3662]
ENST00000552361.1	623	456.94	4870.59	719.802	ENSG00000197728	RPS26	ribosomal protein S26 [Source:HGNC Symbol;Acc:HGNC:10414]
ENST00000366667.6	2116	1949.86	20497	709.868	ENSG00000135744	AGT	angiotensinogen [Source:HGNC Symbol;Acc:HGNC:333]
ENST00000318607.10	2861	2694.86	27913.8	699.477	ENSG00000070756	PABPC1	poly(A) binding protein cytoplasmic 1 [Source:HGNC Symbol;Acc:HGNC:8554]
ENST00000345146.7	2318	2151.86	22130.7	694.501	ENSG00000138413	IDH1	isocitrate dehydrogenase (NADP(+)) 1 [Source:HGNC Symbol;Acc:HGNC:5382]
ENST00000371469.2	814	647.906	6641.02	692.171	ENSG00000138207	RBP4	retinol binding protein 4 [Source:HGNC Symbol;Acc:HGNC:9922]
ENST00000301522.3	925	758.899	7762.76	690.753	ENSG00000167815	PRDX2	peroxiredoxin 2 [Source:HGNC Symbol;Acc:HGNC:9353]
ENST00000339647.6	2193	2026.86	20652.7	688.088	ENSG00000150991	UBC	ubiquitin C [Source:HGNC Symbol;Acc:HGNC:12468]
ENST00000370873.9	962	795.889	8037.91	681.995	ENSG00000101182	PSMA7	proteasome 20S subunit alpha 7 [Source:HGNC Symbol;Acc:HGNC:9536]
ENST00000376745.9	1421	1254.86	12604.7	678.309	ENSG00000172531	PPP1CA	protein phosphatase 1 catalytic subunit alpha [Source:HGNC Symbol;Acc:HGNC:9281]
ENST00000295688.8	1977	1810.86	18123.1	675.832	ENSG00000163468	CCT3	chaperonin containing TCP1 subunit 3 [Source:HGNC Symbol;Acc:HGNC:1616]
ENST00000272298.12	1210	1043.86	10382.8	671.685	ENSG00000143933	CALM2	calmodulin 2 [Source:HGNC Symbol;Acc:HGNC:1445]
ENST00000266735.10	452	286.432	2838	669.086	ENSG00000139343	SNRPF	small nuclear ribonucleoprotein polypeptide F [Source:HGNC Symbol;Acc:HGNC:11162]
ENST00000547649.5	655	488.931	4835.11	667.804	ENSG00000092841	MYL6	myosin light chain 6 [Source:HGNC Symbol;Acc:HGNC:7587]
ENST00000591776.5	797	630.907	6217.33	665.471	ENSG00000173812	EIF1	eukaryotic translation initiation factor 1 [Source:HGNC Symbol;Acc:HGNC:3249]
ENST00000221801.8	1125	958.858	9438	664.685	ENSG00000105202	FBL	fibrillarin [Source:HGNC Symbol;Acc:HGNC:3599]
ENST00000524851.5	866	699.902	6887.44	664.525	ENSG00000149273	RPS3	ribosomal protein S3 [Source:HGNC Symbol;Acc:HGNC:10420]
ENST00000304312.5	303	144.672	1423	664.217	ENSG00000169020	ATP5ME	ATP synthase membrane subunit e [Source:HGNC Symbol;Acc:HGNC:846]
ENST00000648006.3	943	776.894	7621.11	662.441	ENSG00000166710	B2M	beta-2-microglobulin [Source:HGNC Symbol;Acc:HGNC:914]
ENST00000488803.1	879	712.902	6942.53	657.625	ENSG00000240342	RPS2P5	ribosomal protein S2 pseudogene 5 [Source:HGNC Symbol;Acc:HGNC:31386]
ENST00000563390.5	525	359.03	3488.29	656.104	ENSG00000134419	RPS15A	ribosomal protein S15a [Source:HGNC Symbol;Acc:HGNC:10389]
ENST00000680032.1	2231	2064.86	20056.8	655.938	ENSG00000044574	HSPA5	heat shock protein family A (Hsp70) member 5 [Source:HGNC Symbol;Acc:HGNC:5238]
ENST00000376112.4	983	816.888	7912.46	654.093	ENSG00000125968	ID1	inhibitor of DNA binding 1 [Source:HGNC Symbol;Acc:HGNC:5360]
ENST00000380749.10	1271	1104.86	10663.6	651.762	ENSG00000205581	HMGN1	high mobility group nucleosome binding domain 1 [Source:HGNC Symbol;Acc:HGNC:4984]
ENST00000514057.1	681	514.926	4969.03	651.654	ENSG00000248527	MTATP6P1	MT-ATP6 pseudogene 1 [Source:HGNC Symbol;Acc:HGNC:44575]
ENST00000274065.9	869	702.902	6677.06	641.477	ENSG00000145425	RPS3A	ribosomal protein S3A [Source:HGNC Symbol;Acc:HGNC:10421]
ENST00000372360.9	534	368.015	3482.65	639.05	ENSG00000138326	RPS24	ribosomal protein S24 [Source:HGNC Symbol;Acc:HGNC:10411]
ENST00000418115.6	1805	1638.86	15315.5	631.075	ENSG00000067560	RHOA	ras homolog family member A [Source:HGNC Symbol;Acc:HGNC:667]
ENST00000242577.11	663	496.931	4637.31	630.175	ENSG00000088986	DYNLL1	dynein light chain LC8-type 1 [Source:HGNC Symbol;Acc:HGNC:15476]
ENST00000267115.10	2837	2670.86	24867.9	628.75	ENSG00000139644	TMBIM6	transmembrane BAX inhibitor motif containing 6 [Source:HGNC Symbol;Acc:HGNC:11723]
ENST00000184266.3	651	484.931	4479.94	623.853	ENSG00000065518	NDUFB4	NADH:ubiquinone oxidoreductase subunit B4 [Source:HGNC Symbol;Acc:HGNC:7699]
ENST00000317881.9	1307	1140.86	10467	619.557	ENSG00000005022	SLC25A5	solute carrier family 25 member 5 [Source:HGNC Symbol;Acc:HGNC:10991]
ENST00000558131.1	444	278.538	2552.44	618.817	ENSG00000108107	RPL28	ribosomal protein L28 [Source:HGNC Symbol;Acc:HGNC:10330]
ENST00000394349.9	632	465.939	4250.47	616.025	ENSG00000135390	ATP5MC2	ATP synthase membrane subunit c locus 2 [Source:HGNC Symbol;Acc:HGNC:842]
ENST00000524496.5	558	391.978	3489.85	601.223	ENSG00000166441	RPL27A	ribosomal protein L27a [Source:HGNC Symbol;Acc:HGNC:10329]
ENST00000321358.12	2979	2812.86	24981.3	599.732	ENSG00000065978	YBX1	Y-box binding protein 1 [Source:HGNC Symbol;Acc:HGNC:8014]
ENST00000237530.11	2227	2060.86	18257.2	598.243	ENSG00000118705	RPN2	ribophorin II [Source:HGNC Symbol;Acc:HGNC:10382]
ENST00000370645.9	806	639.907	5658.28	597.116	ENSG00000174021	GNG5	G protein subunit gamma 5 [Source:HGNC Symbol;Acc:HGNC:4408]
ENST00000217426.7	2150	1983.86	17468.7	594.622	ENSG00000101444	AHCY	adenosylhomocysteinase [Source:HGNC Symbol;Acc:HGNC:343]
ENST00000618183.5	3628	3461.86	30476.6	594.494	ENSG00000122566	HNRNPA2B1	heterogeneous nuclear ribonucleoprotein A2/B1 [Source:HGNC Symbol;Acc:HGNC:5033]
ENST00000438607.2	561	394.976	3449.87	589.824	ENSG00000232112	TMA7	translation machinery associated 7 homolog [Source:HGNC Symbol;Acc:HGNC:26932]
ENST00000297785.8	2096	1929.86	16687.7	583.931	ENSG00000165092	ALDH1A1	aldehyde dehydrogenase 1 family member A1 [Source:HGNC Symbol;Acc:HGNC:402]
ENST00000245857.9	588	421.95	3646.75	583.628	ENSG00000125691	RPL23	ribosomal protein L23 [Source:HGNC Symbol;Acc:HGNC:10316]
ENST00000216121.12	2013	1846.86	15615	570.951	ENSG00000184117	NIPSNAP1	nipsnap homolog 1 [Source:HGNC Symbol;Acc:HGNC:7827]
ENST00000382581.5	1574	1407.86	11902.7	570.924	ENSG00000179010	MRFAP1	Morf4 family associated protein 1 [Source:HGNC Symbol;Acc:HGNC:24549]
ENST00000611653.4	793	626.907	5278.96	568.638	ENSG00000167468	GPX4	glutathione peroxidase 4 [Source:HGNC Symbol;Acc:HGNC:4556]
ENST00000370818.8	2267	2100.86	17657.7	567.582	ENSG00000147257	GPC3	glypican 3 [Source:HGNC Symbol;Acc:HGNC:4451]
ENST00000246533.8	1428	1261.86	10549.1	564.542	ENSG00000126247	CAPNS1	calpain small subunit 1 [Source:HGNC Symbol;Acc:HGNC:1481]
ENST00000421017.6	1444	1277.86	10662.8	563.48	ENSG00000182718	ANXA2	annexin A2 [Source:HGNC Symbol;Acc:HGNC:537]
ENST00000619471.1	153	32.986	274.112	561.172	ENSG00000278189	RNA5-8SN1	RNA, 5.8S ribosomal N1 [Source:HGNC Symbol;Acc:HGNC:53517]
ENST00000303577.7	1727	1560.86	12970	561.135	ENSG00000169564	PCBP1	poly(rC) binding protein 1 [Source:HGNC Symbol;Acc:HGNC:8647]
ENST00000564811.1	568	401.969	3331.78	559.724	ENSG00000178741	COX5A	cytochrome c oxidase subunit 5A [Source:HGNC Symbol;Acc:HGNC:2267]
ENST00000376925.8	793	626.907	5176.83	557.636	ENSG00000101439	CST3	cystatin C [Source:HGNC Symbol;Acc:HGNC:2475]
ENST00000409614.1	582	415.952	3423.22	555.753	ENSG00000140264	SERF2	small EDRK-rich factor 2 [Source:HGNC Symbol;Acc:HGNC:10757]
ENST00000674920.3	1419	1252.86	10304.6	555.416	ENSG00000128272	ATF4	activating transcription factor 4 [Source:HGNC Symbol;Acc:HGNC:786]
ENST00000314133.4	494	328.118	2689	553.416	ENSG00000176340	COX8A	cytochrome c oxidase subunit 8A [Source:HGNC Symbol;Acc:HGNC:2294]
ENST00000302278.8	3735	3568.86	29176.4	552.068	ENSG00000150093	ITGB1	integrin subunit beta 1 [Source:HGNC Symbol;Acc:HGNC:6153]
ENST00000262033.11	1898	1731.86	14144.9	551.542	ENSG00000110958	PTGES3	prostaglandin E synthase 3 [Source:HGNC Symbol;Acc:HGNC:16049]
ENST00000215754.8	557	390.979	3144.2	543.06	ENSG00000240972	MIF	macrophage migration inhibitory factor [Source:HGNC Symbol;Acc:HGNC:7097]
ENST00000394936.8	2748	2581.86	20740	542.459	ENSG00000197746	PSAP	prosaposin [Source:HGNC Symbol;Acc:HGNC:9498]
ENST00000301587.9	609	442.942	3509.43	535.033	ENSG00000167863	ATP5PD	ATP synthase peripheral stalk subunit d [Source:HGNC Symbol;Acc:HGNC:845]
ENST00000307839.10	2155	1988.86	15688.4	532.677	ENSG00000174748	RPL15	ribosomal protein L15 [Source:HGNC Symbol;Acc:HGNC:10306]
ENST00000217652.8	958	791.889	6221.12	530.512	ENSG00000101608	MYL12A	myosin light chain 12A [Source:HGNC Symbol;Acc:HGNC:16701]
ENST00000347512.8	607	440.944	3463.98	530.496	ENSG00000130255	RPL36	ribosomal protein L36 [Source:HGNC Symbol;Acc:HGNC:13631]
ENST00000258091.10	1847	1680.86	13194.7	530.1	ENSG00000135624	CCT7	chaperonin containing TCP1 subunit 7 [Source:HGNC Symbol;Acc:HGNC:1622]
ENST00000271638.3	563	396.975	3112	529.38	ENSG00000163191	S100A11	S100 calcium binding protein A11 [Source:HGNC Symbol;Acc:HGNC:10488]
ENST00000352861.9	425	259.843	2024.47	526.126	ENSG00000132432	SEC61G	SEC61 translocon subunit gamma [Source:HGNC Symbol;Acc:HGNC:18277]
ENST00000488546.6	1407	1240.86	9639.56	524.597	ENSG00000087460	GNAS	GNAS complex locus [Source:HGNC Symbol;Acc:HGNC:4392]
ENST00000416931.1	372	208.455	1616.09	523.535	ENSG00000225972	MTND1P23	MT-ND1 pseudogene 23 [Source:HGNC Symbol;Acc:HGNC:42092]
ENST00000296417.6	866	699.902	5418.85	522.83	ENSG00000164032	H2AZ1	H2A.Z variant histone 1 [Source:HGNC Symbol;Acc:HGNC:4741]
ENST00000602300.5	1291	1124.86	8692.43	521.836	ENSG00000152795	HNRNPDL	heterogeneous nuclear ribonucleoprotein D like [Source:HGNC Symbol;Acc:HGNC:5037]
ENST00000309083.8	1162	995.858	7671.77	520.222	ENSG00000159335	PTMS	parathymosin [Source:HGNC Symbol;Acc:HGNC:9629]
ENST00000357325.10	2309	2142.86	16505.8	520.157	ENSG00000143321	HDGF	heparin binding growth factor [Source:HGNC Symbol;Acc:HGNC:4856]
ENST00000311481.11	1901	1734.86	13310.2	518.098	ENSG00000174903	RAB1B	RAB1B, member RAS oncogene family [Source:HGNC Symbol;Acc:HGNC:18370]
ENST00000313468.10	737	570.918	4367.72	516.62	ENSG00000110717	NDUFS8	NADH:ubiquinone oxidoreductase core subunit S8 [Source:HGNC Symbol;Acc:HGNC:7715]
ENST00000451270.7	1554	1387.86	10574.4	514.52	ENSG00000182718	ANXA2	annexin A2 [Source:HGNC Symbol;Acc:HGNC:537]
ENST00000409320.7	716	549.92	4181.97	513.537	ENSG00000071082	RPL31	ribosomal protein L31 [Source:HGNC Symbol;Acc:HGNC:10334]
ENST00000272102.10	1840	1673.86	12717.3	513.059	ENSG00000143761	ARF1	ADP ribosylation factor 1 [Source:HGNC Symbol;Acc:HGNC:652]
ENST00000275603.9	2584	2417.86	18209.2	508.569	ENSG00000146731	CCT6A	chaperonin containing TCP1 subunit 6A [Source:HGNC Symbol;Acc:HGNC:1620]
ENST00000216037.10	1850	1683.86	12663.1	507.838	ENSG00000100219	XBP1	X-box binding protein 1 [Source:HGNC Symbol;Acc:HGNC:12801]
ENST00000296695.10	413	248.118	1864.73	507.516	ENSG00000164266	SPINK1	serine peptidase inhibitor Kazal type 1 [Source:HGNC Symbol;Acc:HGNC:11244]
ENST00000394920.6	965	798.889	5989.54	506.288	ENSG00000161016	RPL8	ribosomal protein L8 [Source:HGNC Symbol;Acc:HGNC:10368]
ENST00000381342.7	1082	915.858	6825.37	503.256	ENSG00000125835	SNRPB	small nuclear ribonucleoprotein polypeptides B and B1 [Source:HGNC Symbol;Acc:HGNC:11153]
ENST00000253452.8	763	596.913	4441.03	502.416	ENSG00000131143	COX4I1	cytochrome c oxidase subunit 4I1 [Source:HGNC Symbol;Acc:HGNC:2265]
ENST00000247655.4	629	462.939	3441.46	502.006	ENSG00000127184	COX7C	cytochrome c oxidase subunit 7C [Source:HGNC Symbol;Acc:HGNC:2292]
ENST00000372967.3	544	377.996	2770.74	494.994	ENSG00000168653	NDUFS5	NADH:ubiquinone oxidoreductase subunit S5 [Source:HGNC Symbol;Acc:HGNC:7712]
ENST00000395422.4	797	630.907	4615.89	494.061	ENSG00000106153	CHCHD2	coiled-coil-helix-coiled-coil-helix domain containing 2 [Source:HGNC Symbol;Acc:HGNC:21645]
ENST00000227524.9	2337	2170.86	15835	492.58	ENSG00000110107	PRPF19	pre-mRNA processing factor 19 [Source:HGNC Symbol;Acc:HGNC:17896]
ENST00000224073.6	662	495.931	3605.5	490.947	ENSG00000107223	EDF1	endothelial differentiation related factor 1 [Source:HGNC Symbol;Acc:HGNC:3164]
ENST00000497965.5	786	619.91	4505.96	490.851	ENSG00000116251	RPL22	ribosomal protein L22 [Source:HGNC Symbol;Acc:HGNC:10315]
ENST00000367048.5	1520	1353.86	9824	490.011	ENSG00000120437	ACAT2	acetyl-CoA acetyltransferase 2 [Source:HGNC Symbol;Acc:HGNC:94]
ENST00000355527.8	2627	2460.86	17794.8	488.311	ENSG00000172893	DHCR7	7-dehydrocholesterol reductase [Source:HGNC Symbol;Acc:HGNC:2860]
ENST00000643579.2	2474	2307.86	16550.7	484.282	ENSG00000167460	TPM4	tropomyosin 4 [Source:HGNC Symbol;Acc:HGNC:12013]
ENST00000507754.9	521	355.037	2543.19	483.721	ENSG00000186010	NDUFA13	NADH:ubiquinone oxidoreductase subunit A13 [Source:HGNC Symbol;Acc:HGNC:17194]
ENST00000475248.5	551	384.986	2747.34	481.903	ENSG00000162244	RPL29	ribosomal protein L29 [Source:HGNC Symbol;Acc:HGNC:10331]
ENST00000318388.11	857	690.903	4907.07	479.618	ENSG00000178127	NDUFV2	NADH:ubiquinone oxidoreductase core subunit V2 [Source:HGNC Symbol;Acc:HGNC:7717]
ENST00000236850.5	899	732.9	5204.94	479.581	ENSG00000118137	APOA1	apolipoprotein A1 [Source:HGNC Symbol;Acc:HGNC:600]
ENST00000295770.4	4107	3940.86	27850	477.227	ENSG00000163527	STT3B	STT3 oligosaccharyltransferase complex catalytic subunit B [Source:HGNC Symbol;Acc:HGNC:30611]
ENST00000597451.5	514	348.056	2456.5	476.604	ENSG00000221983	UBA52	ubiquitin A-52 residue ribosomal protein fusion product 1 [Source:HGNC Symbol;Acc:HGNC:12458]
ENST00000296511.10	1638	1471.86	10371	475.823	ENSG00000164111	ANXA5	annexin A5 [Source:HGNC Symbol;Acc:HGNC:543]
ENST00000329421.8	1546	1379.86	9695	474.465	ENSG00000175130	MARCKSL1	MARCKS like 1 [Source:HGNC Symbol;Acc:HGNC:7142]
ENST00000610664.5	945	778.894	5433.14	471.046	ENSG00000275895	None	U2 small nuclear RNA auxiliary factor 1-like 5
ENST00000303887.10	2467	2300.86	16021.2	470.214	ENSG00000166508	MCM7	minichromosome maintenance complex component 7 [Source:HGNC Symbol;Acc:HGNC:6950]
ENST00000526640.5	786	619.91	4303.54	468.8	ENSG00000167996	FTH1	ferritin heavy chain 1 [Source:HGNC Symbol;Acc:HGNC:3976]
ENST00000360110.9	5012	4845.86	33624.7	468.574	ENSG00000072274	TFRC	transferrin receptor [Source:HGNC Symbol;Acc:HGNC:11763]
ENST00000358415.9	3146	2979.86	20676	468.555	ENSG00000151655	ITIH2	inter-alpha-trypsin inhibitor heavy chain 2 [Source:HGNC Symbol;Acc:HGNC:6167]
ENST00000409170.3	562	395.976	2737.45	466.84	ENSG00000257529	RPL36A-HNRNPH2	RPL36A-HNRNPH2 readthrough [Source:HGNC Symbol;Acc:HGNC:48349]
ENST00000262613.10	1993	1826.86	12539.4	463.513	ENSG00000109062	NHERF1	NHERF family PDZ scaffold protein 1 [Source:HGNC Symbol;Acc:HGNC:11075]
ENST00000375784.8	1199	1032.86	7079.67	462.874	ENSG00000213719	CLIC1	chloride intracellular channel 1 [Source:HGNC Symbol;Acc:HGNC:2062]
ENST00000342669.8	515	349.053	2392.49	462.86	ENSG00000125743	SNRPD2	small nuclear ribonucleoprotein D2 polypeptide [Source:HGNC Symbol;Acc:HGNC:11159]
ENST00000589599.5	576	409.959	2791.35	459.795	ENSG00000132475	H3-3B	H3.3 histone B [Source:HGNC Symbol;Acc:HGNC:4765]
ENST00000531413.5	636	469.939	3184.62	457.621	ENSG00000172757	CFL1	cofilin 1 [Source:HGNC Symbol;Acc:HGNC:1874]
ENST00000350697.8	1359	1192.86	8025.43	454.328	ENSG00000157020	SEC13	SEC13 homolog, nuclear pore and COPII coat complex component [Source:HGNC Symbol;Acc:HGNC:10697]
ENST00000495186.6	1125	958.858	6413.12	451.654	ENSG00000147155	EBP	EBP cholestenol delta-isomerase [Source:HGNC Symbol;Acc:HGNC:3133]
ENST00000490232.3	300	142.021	948.77	451.126	ENSG00000274012	RN7SL2	RNA component of signal recognition particle 7SL2 [Source:HGNC Symbol;Acc:HGNC:23134]
ENST00000296255.8	2284	2117.86	14071	448.661	ENSG00000163902	RPN1	ribophorin I [Source:HGNC Symbol;Acc:HGNC:10381]
ENST00000370179.8	827	660.905	4387.71	448.321	ENSG00000125534	PPDPF	pancreatic progenitor cell differentiation and proliferation factor [Source:HGNC Symbol;Acc:HGNC:16142]
ENST00000392132.7	3379	3212.86	21325.1	448.218	ENSG00000079246	XRCC5	X-ray repair cross complementing 5 [Source:HGNC Symbol;Acc:HGNC:12833]
ENST00000357156.7	662	495.931	3286.97	447.574	ENSG00000125971	DYNLRB1	dynein light chain roadblock-type 1 [Source:HGNC Symbol;Acc:HGNC:15468]
ENST00000684430.2	462	296.337	1962.83	447.289	ENSG00000112695	COX7A2	cytochrome c oxidase subunit 7A2 [Source:HGNC Symbol;Acc:HGNC:2288]
ENST00000309579.7	364	200.85	1329.22	446.904	ENSG00000173915	ATP5MK	ATP synthase membrane subunit k [Source:HGNC Symbol;Acc:HGNC:30889]
ENST00000374517.6	737	570.918	3771.33	446.078	ENSG00000136810	TXN	thioredoxin [Source:HGNC Symbol;Acc:HGNC:12435]
ENST00000354785.11	8390	8223.86	54294.3	445.83	ENSG00000115414	FN1	fibronectin 1 [Source:HGNC Symbol;Acc:HGNC:3778]
ENST00000261313.3	1431	1264.86	8323.98	444.406	ENSG00000089220	PEBP1	phosphatidylethanolamine binding protein 1 [Source:HGNC Symbol;Acc:HGNC:8630]
ENST00000590247.7	603	436.946	2871.15	443.73	ENSG00000105185	PDCD5	programmed cell death 5 [Source:HGNC Symbol;Acc:HGNC:8764]
ENST00000620047.5	446	280.508	1838.28	442.545	ENSG00000196262	PPIA	peptidylprolyl isomerase A [Source:HGNC Symbol;Acc:HGNC:9253]
ENST00000295702.9	1108	941.858	6145.21	440.597	ENSG00000163479	SSR2	signal sequence receptor subunit 2 [Source:HGNC Symbol;Acc:HGNC:11324]
ENST00000331821.8	1054	887.858	5774.7	439.215	ENSG00000099901	RANBP1	RAN binding protein 1 [Source:HGNC Symbol;Acc:HGNC:9847]
ENST00000223641.5	564	397.974	2588	439.137	ENSG00000106803	SEC61B	SEC61 translocon subunit beta [Source:HGNC Symbol;Acc:HGNC:16993]
ENST00000286788.9	1854	1687.86	10971.7	438.963	ENSG00000156261	CCT8	chaperonin containing TCP1 subunit 8 [Source:HGNC Symbol;Acc:HGNC:1623]
ENST00000248566.4	458	292.369	1891.39	436.857	ENSG00000127922	SEM1	SEM1 26S proteasome subunit [Source:HGNC Symbol;Acc:HGNC:10845]
ENST00000322776.11	1560	1393.86	9012.43	436.63	ENSG00000167792	NDUFV1	NADH:ubiquinone oxidoreductase core subunit V1 [Source:HGNC Symbol;Acc:HGNC:7716]
ENST00000298289.7	676	509.928	3289	435.557	ENSG00000165502	RPL36AL	ribosomal protein L36a like [Source:HGNC Symbol;Acc:HGNC:10346]
ENST00000380191.9	2297	2130.86	13716.6	434.694	ENSG00000057608	GDI2	GDP dissociation inhibitor 2 [Source:HGNC Symbol;Acc:HGNC:4227]
ENST00000361427.6	1940	1773.86	11406.9	434.25	ENSG00000198830	HMGN2	high mobility group nucleosomal binding domain 2 [Source:HGNC Symbol;Acc:HGNC:4986]
ENST00000593863.5	526	360.028	2310.85	433.437	ENSG00000105372	RPS19	ribosomal protein S19 [Source:HGNC Symbol;Acc:HGNC:10402]
ENST00000352433.10	715	548.92	3514.18	432.32	ENSG00000164611	PTTG1	PTTG1 regulator of sister chromatid separation, securin [Source:HGNC Symbol;Acc:HGNC:9690]
ENST00000409194.5	795	628.907	4017.34	431.363	ENSG00000154518	ATP5MC3	ATP synthase membrane subunit c locus 3 [Source:HGNC Symbol;Acc:HGNC:843]
ENST00000456793.2	442	276.567	1753.78	428.22	ENSG00000228474	OST4	oligosaccharyltransferase complex subunit 4, non-catalytic [Source:HGNC Symbol;Acc:HGNC:32483]
ENST00000547534.5	556	389.98	2465.03	426.845	ENSG00000075415	SLC25A3	solute carrier family 25 member 3 [Source:HGNC Symbol;Acc:HGNC:10989]
ENST00000328848.6	507	341.072	2152.33	426.141	ENSG00000182117	NOP10	NOP10 ribonucleoprotein [Source:HGNC Symbol;Acc:HGNC:14378]
ENST00000311672.10	537	371.011	2337.71	425.495	ENSG00000173660	UQCRH	ubiquinol-cytochrome c reductase hinge protein [Source:HGNC Symbol;Acc:HGNC:12590]
ENST00000361891.9	1852	1685.86	10606.2	424.846	ENSG00000143621	ILF2	interleukin enhancer binding factor 2 [Source:HGNC Symbol;Acc:HGNC:6037]
ENST00000592535.6	514	348.056	2186.76	424.271	ENSG00000130208	APOC1	apolipoprotein C1 [Source:HGNC Symbol;Acc:HGNC:607]
ENST00000568517.1	582	415.952	2613.23	424.253	ENSG00000178741	COX5A	cytochrome c oxidase subunit 5A [Source:HGNC Symbol;Acc:HGNC:2267]
ENST00000262193.7	891	724.9	4554	424.234	ENSG00000008018	PSMB1	proteasome 20S subunit beta 1 [Source:HGNC Symbol;Acc:HGNC:9537]
ENST00000352983.7	1233	1066.86	6696.64	423.878	ENSG00000147604	RPL7	ribosomal protein L7 [Source:HGNC Symbol;Acc:HGNC:10363]
ENST00000537328.6	578	411.956	2584.72	423.695	ENSG00000134825	TMEM258	transmembrane protein 258 [Source:HGNC Symbol;Acc:HGNC:1164]
ENST00000534440.5	564	397.974	2493.16	423.045	ENSG00000149273	RPS3	ribosomal protein S3 [Source:HGNC Symbol;Acc:HGNC:10420]
ENST00000282050.6	1945	1778.86	11085.8	420.838	ENSG00000152234	ATP5F1A	ATP synthase F1 subunit alpha [Source:HGNC Symbol;Acc:HGNC:823]
ENST00000649266.1	1422	1255.86	7823.8	420.695	ENSG00000136156	ITM2B	integral membrane protein 2B [Source:HGNC Symbol;Acc:HGNC:6174]
ENST00000228825.12	946	779.894	4856.9	420.546	ENSG00000111229	ARPC3	actin related protein 2/3 complex subunit 3 [Source:HGNC Symbol;Acc:HGNC:706]
ENST00000229379.3	537	371.011	2303.72	419.308	ENSG00000111775	COX6A1	cytochrome c oxidase subunit 6A1 [Source:HGNC Symbol;Acc:HGNC:2277]
ENST00000233242.5	14121	13954.9	86517.2	418.666	ENSG00000084674	APOB	apolipoprotein B [Source:HGNC Symbol;Acc:HGNC:603]
ENST00000600659.3	1330	1163.86	7214.18	418.579	ENSG00000233927	RPS28	ribosomal protein S28 [Source:HGNC Symbol;Acc:HGNC:10418]
ENST00000652332.1	2767	2600.86	16111	418.308	ENSG00000155660	PDIA4	protein disulfide isomerase family A member 4 [Source:HGNC Symbol;Acc:HGNC:30167]
ENST00000358435.9	434	268.683	1649.71	414.629	ENSG00000196683	TOMM7	translocase of outer mitochondrial membrane 7 [Source:HGNC Symbol;Acc:HGNC:21648]
ENST00000521545.7	2442	2275.86	13959	414.191	ENSG00000104341	LAPTM4B	lysosomal protein transmembrane 4 beta [Source:HGNC Symbol;Acc:HGNC:13646]
ENST00000452673.6	4207	4040.86	24625.5	411.531	ENSG00000127022	CANX	calnexin [Source:HGNC Symbol;Acc:HGNC:1473]
ENST00000373365.5	2016	1849.86	11222	409.659	ENSG00000124767	GLO1	glyoxalase I [Source:HGNC Symbol;Acc:HGNC:4323]
ENST00000267884.11	1119	952.858	5772.28	409.081	ENSG00000140319	SRP14	signal recognition particle 14 [Source:HGNC Symbol;Acc:HGNC:11299]
ENST00000602911.5	1330	1163.86	7030.07	407.897	ENSG00000099341	PSMD8	proteasome 26S subunit, non-ATPase 8 [Source:HGNC Symbol;Acc:HGNC:9566]
ENST00000370206.9	1991	1824.86	11018.6	407.744	ENSG00000117519	CNN3	calponin 3 [Source:HGNC Symbol;Acc:HGNC:2157]
ENST00000290541.7	918	751.899	4535	407.294	ENSG00000159377	PSMB4	proteasome 20S subunit beta 4 [Source:HGNC Symbol;Acc:HGNC:9541]
ENST00000619426.5	762	595.913	3592	407.047	ENSG00000277791	PSMB3	proteasome 20S subunit beta 3 [Source:HGNC Symbol;Acc:HGNC:9540]
ENST00000272227.8	2279	2112.86	12714.5	406.369	ENSG00000143870	PDIA6	protein disulfide isomerase family A member 6 [Source:HGNC Symbol;Acc:HGNC:30168]
ENST00000310118.9	2913	2746.86	16482.8	405.215	ENSG00000175166	PSMD2	proteasome 26S subunit ubiquitin receptor, non-ATPase 2 [Source:HGNC Symbol;Acc:HGNC:9559]
ENST00000291568.7	588	421.95	2514	402.342	ENSG00000160213	CSTB	cystatin B [Source:HGNC Symbol;Acc:HGNC:2482]
ENST00000238081.8	2196	2029.86	12084.5	402.026	ENSG00000134308	YWHAQ	tyrosine 3-monooxygenase/tryptophan 5-monooxygenase activation protein theta [Source:HGNC Symbol;Acc:HGNC:12854]
ENST00000613359.1	153	32.986	196.358	401.991	ENSG00000275215	RNA5-8SN3	RNA, 5.8S ribosomal N3 [Source:HGNC Symbol;Acc:HGNC:53525]
ENST00000262812.9	1131	964.858	5740.68	401.782	ENSG00000105669	COPE	COPI coat complex subunit epsilon [Source:HGNC Symbol;Acc:HGNC:2234]
ENST00000392222.7	808	641.906	3811.9	401.015	ENSG00000114942	EEF1B2	eukaryotic translation elongation factor 1 beta 2 [Source:HGNC Symbol;Acc:HGNC:3208]
ENST00000352480.10	1532	1365.86	8108.7	400.9	ENSG00000130707	ASS1	argininosuccinate synthase 1 [Source:HGNC Symbol;Acc:HGNC:758]
ENST00000257857.9	1023	856.858	5083.06	400.596	ENSG00000135404	CD63	CD63 molecule [Source:HGNC Symbol;Acc:HGNC:1692]
ENST00000221418.9	1200	1033.86	6112	399.221	ENSG00000104823	ECH1	enoyl-CoA hydratase 1 [Source:HGNC Symbol;Acc:HGNC:3149]
ENST00000368097.9	1375	1208.86	7059.7	394.368	ENSG00000158710	TAGLN2	transgelin 2 [Source:HGNC Symbol;Acc:HGNC:11554]
ENST00000376901.9	1097	930.858	5435.61	394.326	ENSG00000174851	YIF1A	Yip1 interacting factor homolog A, membrane trafficking protein [Source:HGNC Symbol;Acc:HGNC:16688]
ENST00000356708.12	1101	934.858	5439.57	392.925	ENSG00000165629	ATP5F1C	ATP synthase F1 subunit gamma [Source:HGNC Symbol;Acc:HGNC:833]
ENST00000295522.4	3446	3279.86	19051	392.241	ENSG00000163347	CLDN1	claudin 1 [Source:HGNC Symbol;Acc:HGNC:2032]
ENST00000276914.7	1897	1730.86	9994.46	389.932	ENSG00000147872	PLIN2	perilipin 2 [Source:HGNC Symbol;Acc:HGNC:248]
ENST00000242784.5	879	712.902	4113.06	389.606	ENSG00000123144	TRIR	telomerase RNA component interacting RNase [Source:HGNC Symbol;Acc:HGNC:28424]
ENST00000397261.8	1433	1266.86	7279.14	388.01	ENSG00000241553	ARPC4	actin related protein 2/3 complex subunit 4 [Source:HGNC Symbol;Acc:HGNC:707]
ENST00000248342.9	772	605.912	3465.45	386.226	ENSG00000178982	EIF3K	eukaryotic translation initiation factor 3 subunit K [Source:HGNC Symbol;Acc:HGNC:24656]
ENST00000326739.9	1651	1484.86	8483.44	385.813	ENSG00000178035	IMPDH2	inosine monophosphate dehydrogenase 2 [Source:HGNC Symbol;Acc:HGNC:6053]
ENST00000299300.11	1916	1749.86	9953.53	384.118	ENSG00000166226	CCT2	chaperonin containing TCP1 subunit 2 [Source:HGNC Symbol;Acc:HGNC:1615]
ENST00000243253.8	3568	3401.86	19253.6	382.196	ENSG00000058262	SEC61A1	SEC61 translocon subunit alpha 1 [Source:HGNC Symbol;Acc:HGNC:18276]
ENST00000353245.7	2829	2662.86	15055.8	381.809	ENSG00000164924	YWHAZ	tyrosine 3-monooxygenase/tryptophan 5-monooxygenase activation protein zeta [Source:HGNC Symbol;Acc:HGNC:12855]
ENST00000215909.10	528	362.023	2032	379.034	ENSG00000100097	LGALS1	galectin 1 [Source:HGNC Symbol;Acc:HGNC:6561]
ENST00000624234.3	2091	1924.86	10787.1	378.439	ENSG00000100129	EIF3L	eukaryotic translation initiation factor 3 subunit L [Source:HGNC Symbol;Acc:HGNC:18138]
ENST00000301488.8	909	742.9	4161.62	378.288	ENSG00000167797	CDK2AP2	cyclin dependent kinase 2 associated protein 2 [Source:HGNC Symbol;Acc:HGNC:30833]
ENST00000356455.9	777	610.912	3421.74	378.233	ENSG00000175063	UBE2C	ubiquitin conjugating enzyme E2 C [Source:HGNC Symbol;Acc:HGNC:15937]
ENST00000297258.11	676	509.928	2830.88	374.89	ENSG00000164687	FABP5	fatty acid binding protein 5 [Source:HGNC Symbol;Acc:HGNC:3560]
ENST00000404648.7	1760	1593.86	8822.67	373.801	ENSG00000171557	FGG	fibrinogen gamma chain [Source:HGNC Symbol;Acc:HGNC:3694]
ENST00000478753.5	2244	2077.86	11482	373.158	ENSG00000179918	SEPHS2	selenophosphate synthetase 2 [Source:HGNC Symbol;Acc:HGNC:19686]
ENST00000329399.7	1431	1264.86	6961	371.638	ENSG00000107438	PDLIM1	PDZ and LIM domain 1 [Source:HGNC Symbol;Acc:HGNC:2067]
ENST00000379143.10	1276	1109.86	6096.49	370.94	ENSG00000132646	PCNA	proliferating cell nuclear antigen [Source:HGNC Symbol;Acc:HGNC:8729]
ENST00000274137.10	518	352.045	1922.24	368.723	ENSG00000145494	NDUFS6	NADH:ubiquinone oxidoreductase subunit S6 [Source:HGNC Symbol;Acc:HGNC:7713]
ENST00000368547.4	1277	1110.86	6046	367.536	ENSG00000127884	ECHS1	enoyl-CoA hydratase, short chain 1 [Source:HGNC Symbol;Acc:HGNC:3151]
ENST00000570382.2	2052	1885.86	10152.4	363.538	ENSG00000184009	ACTG1	actin gamma 1 [Source:HGNC Symbol;Acc:HGNC:144]
ENST00000592643.5	795	628.907	3380.28	362.958	ENSG00000132475	H3-3B	H3.3 histone B [Source:HGNC Symbol;Acc:HGNC:4765]
ENST00000645674.2	732	565.919	3038.31	362.551	ENSG00000171863	RPS7	ribosomal protein S7 [Source:HGNC Symbol;Acc:HGNC:10440]
ENST00000281871.11	599	432.947	2316.37	361.296	ENSG00000152082	MZT2B	mitotic spindle organizing protein 2B [Source:HGNC Symbol;Acc:HGNC:25886]
ENST00000371989.8	2930	2763.86	14613.1	357.041	ENSG00000148248	SURF4	surfeit 4 [Source:HGNC Symbol;Acc:HGNC:11476]
ENST00000284440.9	1103	936.858	4946.1	356.516	ENSG00000154277	UCHL1	ubiquitin C-terminal hydrolase L1 [Source:HGNC Symbol;Acc:HGNC:12513]
ENST00000330188.13	2108	1941.86	10204.6	354.869	ENSG00000143549	TPM3	tropomyosin 3 [Source:HGNC Symbol;Acc:HGNC:12012]
ENST00000528157.7	909	742.9	3895	354.053	ENSG00000145050	MANF	mesencephalic astrocyte derived neurotrophic factor [Source:HGNC Symbol;Acc:HGNC:15461]
ENST00000260956.9	1650	1483.86	7743.14	352.383	ENSG00000138385	SSB	small RNA binding exonuclease protection factor La [Source:HGNC Symbol;Acc:HGNC:11316]
ENST00000353341.8	1585	1418.86	7366.55	350.603	ENSG00000138668	HNRNPD	heterogeneous nuclear ribonucleoprotein D [Source:HGNC Symbol;Acc:HGNC:5036]
ENST00000600873.5	1633	1466.86	7550.95	347.62	ENSG00000104824	HNRNPL	heterogeneous nuclear ribonucleoprotein L [Source:HGNC Symbol;Acc:HGNC:5045]
ENST00000314523.7	809	642.906	3307.73	347.435	ENSG00000188612	SUMO2	small ubiquitin like modifier 2 [Source:HGNC Symbol;Acc:HGNC:11125]
ENST00000317610.11	2333	2166.86	11097.5	345.848	ENSG00000115310	RTN4	reticulon 4 [Source:HGNC Symbol;Acc:HGNC:14085]
ENST00000394440.8	2376	2209.86	11309.3	345.592	ENSG00000115484	CCT4	chaperonin containing TCP1 subunit 4 [Source:HGNC Symbol;Acc:HGNC:1617]
ENST00000438704.6	1032	865.858	4427.84	345.331	ENSG00000164104	HMGB2	high mobility group box 2 [Source:HGNC Symbol;Acc:HGNC:5000]
ENST00000393196.8	890	723.901	3701.3	345.276	ENSG00000239672	NME1	NME/NM23 nucleoside diphosphate kinase 1 [Source:HGNC Symbol;Acc:HGNC:7849]
ENST00000359995.10	1888	1721.86	8772.16	344.033	ENSG00000161547	SRSF2	serine and arginine rich splicing factor 2 [Source:HGNC Symbol;Acc:HGNC:10783]
ENST00000340385.6	1690	1523.86	7762	343.969	ENSG00000117592	PRDX6	peroxiredoxin 6 [Source:HGNC Symbol;Acc:HGNC:16753]
ENST00000203407.6	1595	1428.86	7276.94	343.914	ENSG00000010256	UQCRC1	ubiquinol-cytochrome c reductase core protein 1 [Source:HGNC Symbol;Acc:HGNC:12585]
ENST00000301764.12	4245	4078.86	20767.1	343.817	ENSG00000167986	DDB1	damage specific DNA binding protein 1 [Source:HGNC Symbol;Acc:HGNC:2717]
ENST00000697721.1	565	398.972	2023.34	342.465	ENSG00000132963	POMP	proteasome maturation protein [Source:HGNC Symbol;Acc:HGNC:20330]
ENST00000222005.7	1618	1451.86	7325	340.701	ENSG00000105401	CDC37	cell division cycle 37, HSP90 cochaperone [Source:HGNC Symbol;Acc:HGNC:1735]
ENST00000374291.5	867	700.902	3527.47	339.857	ENSG00000117632	STMN1	stathmin 1 [Source:HGNC Symbol;Acc:HGNC:6510]
ENST00000256010.7	1239	1072.86	5396.92	339.699	ENSG00000133636	NTS	neurotensin [Source:HGNC Symbol;Acc:HGNC:8038]
ENST00000265462.9	860	693.902	3488.25	339.469	ENSG00000126432	PRDX5	peroxiredoxin 5 [Source:HGNC Symbol;Acc:HGNC:9355]
ENST00000532359.5	406	241.3	1210.38	338.733	ENSG00000166441	RPL27A	ribosomal protein L27a [Source:HGNC Symbol;Acc:HGNC:10329]
ENST00000310144.11	1331	1164.86	5834.57	338.241	ENSG00000087191	PSMC5	proteasome 26S subunit, ATPase 5 [Source:HGNC Symbol;Acc:HGNC:9552]
ENST00000261772.13	3437	3270.86	16347.3	337.5	ENSG00000090861	AARS1	alanyl-tRNA synthetase 1 [Source:HGNC Symbol;Acc:HGNC:20]
ENST00000361298.9	810	643.906	3211.5	336.803	ENSG00000166681	BEX3	brain expressed X-linked 3 [Source:HGNC Symbol;Acc:HGNC:13388]
ENST00000530758.2	1150	983.858	4907	336.802	ENSG00000254999	BRK1	BRICK1 subunit of SCAR/WAVE actin nucleating complex [Source:HGNC Symbol;Acc:HGNC:23057]
ENST00000270142.11	895	728.9	3619.22	335.303	ENSG00000142168	SOD1	superoxide dismutase 1 [Source:HGNC Symbol;Acc:HGNC:11179]
ENST00000322030.13	2927	2760.86	13658.4	334.077	ENSG00000119335	SET	SET nuclear proto-oncogene [Source:HGNC Symbol;Acc:HGNC:10760]
ENST00000237014.8	616	449.941	2219.86	333.166	ENSG00000118271	TTR	transthyretin [Source:HGNC Symbol;Acc:HGNC:12405]
ENST00000278407.9	1830	1663.86	8153.43	330.914	ENSG00000149131	SERPING1	serpin family G member 1 [Source:HGNC Symbol;Acc:HGNC:1228]
ENST00000481898.6	997	830.888	4068.97	330.699	ENSG00000175061	SNHG29	small nucleolar RNA host gene 29 [Source:HGNC Symbol;Acc:HGNC:28619]
ENST00000469257.2	2338	2171.86	10633.7	330.63	ENSG00000173812	EIF1	eukaryotic translation initiation factor 1 [Source:HGNC Symbol;Acc:HGNC:3249]
ENST00000378026.5	3121	2954.86	14461	330.485	ENSG00000136026	CKAP4	cytoskeleton associated protein 4 [Source:HGNC Symbol;Acc:HGNC:16991]
ENST00000304786.12	1481	1314.86	6421.6	329.803	ENSG00000143742	SRP9	signal recognition particle 9 [Source:HGNC Symbol;Acc:HGNC:11304]
ENST00000278422.9	1645	1478.86	7190.97	328.361	ENSG00000213593	TMX2	thioredoxin related transmembrane protein 2 [Source:HGNC Symbol;Acc:HGNC:30739]
ENST00000226230.8	2463	2296.86	11143.5	327.626	ENSG00000109084	TMEM97	transmembrane protein 97 [Source:HGNC Symbol;Acc:HGNC:28106]
ENST00000350997.12	4364	4197.86	20257	325.865	ENSG00000149485	FADS1	fatty acid desaturase 1 [Source:HGNC Symbol;Acc:HGNC:3574]
ENST00000261623.8	692	525.925	2528.5	324.661	ENSG00000051523	CYBA	cytochrome b-245 alpha chain [Source:HGNC Symbol;Acc:HGNC:2577]
ENST00000307961.11	2741	2574.86	12354.7	324.018	ENSG00000174444	RPL4	ribosomal protein L4 [Source:HGNC Symbol;Acc:HGNC:10353]
ENST00000269321.12	1837	1670.86	8009.15	323.696	ENSG00000141522	ARHGDIA	Rho GDP dissociation inhibitor alpha [Source:HGNC Symbol;Acc:HGNC:678]
ENST00000339438.10	4006	3839.86	18404.7	323.672	ENSG00000009307	CSDE1	cold shock domain containing E1 [Source:HGNC Symbol;Acc:HGNC:29905]
ENST00000318008.11	3910	3743.86	17917.6	323.185	ENSG00000002834	LASP1	LIM and SH3 protein 1 [Source:HGNC Symbol;Acc:HGNC:6513]
ENST00000379757.9	2938	2771.86	13212.5	321.889	ENSG00000239264	TXNDC5	thioredoxin domain containing 5 [Source:HGNC Symbol;Acc:HGNC:21073]
ENST00000258739.9	2786	2619.86	12461.2	321.199	ENSG00000136240	KDELR2	KDEL endoplasmic reticulum protein retention receptor 2 [Source:HGNC Symbol;Acc:HGNC:6305]
ENST00000215882.10	1548	1381.86	6546.47	319.915	ENSG00000100075	SLC25A1	solute carrier family 25 member 1 [Source:HGNC Symbol;Acc:HGNC:10979]
ENST00000400137.9	1514	1347.86	6372.56	319.272	ENSG00000088832	FKBP1A	FKBP prolyl isomerase 1A [Source:HGNC Symbol;Acc:HGNC:3711]
ENST00000426013.7	2172	2005.86	9481.3	319.197	ENSG00000185787	MORF4L1	mortality factor 4 like 1 [Source:HGNC Symbol;Acc:HGNC:16989]
ENST00000330938.8	2600	2433.86	11499.1	319.051	ENSG00000183255	PTTG1IP	PTTG1 interacting protein [Source:HGNC Symbol;Acc:HGNC:13524]
ENST00000618786.1	299	141.138	666.643	318.963	ENSG00000276168	RN7SL1	RNA component of signal recognition particle 7SL1 [Source:HGNC Symbol;Acc:HGNC:10038]
ENST00000260641.10	3783	3616.86	16889.7	315.342	ENSG00000138071	ACTR2	actin related protein 2 [Source:HGNC Symbol;Acc:HGNC:169]
ENST00000370086.8	608	441.943	2057.22	314.345	ENSG00000180879	SSR4	signal sequence receptor subunit 4 [Source:HGNC Symbol;Acc:HGNC:11326]
ENST00000320676.11	2012	1845.86	8570.82	313.556	ENSG00000147274	RBMX	RNA binding motif protein X-linked [Source:HGNC Symbol;Acc:HGNC:9910]
ENST00000381237.6	4663	4496.86	20879.6	313.547	ENSG00000104635	SLC39A14	solute carrier family 39 member 14 [Source:HGNC Symbol;Acc:HGNC:20858]
ENST00000359957.8	1424	1257.86	5820.71	312.489	ENSG00000174744	BRMS1	BRMS1 transcriptional repressor and anoikis regulator [Source:HGNC Symbol;Acc:HGNC:17262]
ENST00000291295.14	2184	2017.86	9305.06	311.4	ENSG00000160014	CALM3	calmodulin 3 [Source:HGNC Symbol;Acc:HGNC:1449]
ENST00000409733.5	825	658.906	3032.64	310.805	ENSG00000071082	RPL31	ribosomal protein L31 [Source:HGNC Symbol;Acc:HGNC:10334]
ENST00000340852.9	1606	1439.86	6622.64	310.6	ENSG00000101294	HM13	histocompatibility minor 13 [Source:HGNC Symbol;Acc:HGNC:16435]
ENST00000250495.10	616	449.941	2068.62	310.468	ENSG00000129559	NEDD8	NEDD8 ubiquitin like modifier [Source:HGNC Symbol;Acc:HGNC:7732]
ENST00000327300.12	2713	2546.86	11686.9	309.873	ENSG00000121774	KHDRBS1	KH RNA binding domain containing, signal transduction associated 1 [Source:HGNC Symbol;Acc:HGNC:18116]
ENST00000270586.8	824	657.906	3016.55	309.626	ENSG00000142507	PSMB6	proteasome 20S subunit beta 6 [Source:HGNC Symbol;Acc:HGNC:9543]
ENST00000329276.10	1913	1746.86	7995	309.066	ENSG00000101361	NOP56	NOP56 ribonucleoprotein [Source:HGNC Symbol;Acc:HGNC:15911]
ENST00000368636.9	1542	1375.86	6290.92	308.767	ENSG00000176171	BNIP3	BCL2 interacting protein 3 [Source:HGNC Symbol;Acc:HGNC:1084]
ENST00000284971.8	526	360.028	1643.43	308.253	ENSG00000154723	ATP5PF	ATP synthase peripheral stalk subunit F6 [Source:HGNC Symbol;Acc:HGNC:847]
ENST00000216455.9	955	788.891	3592.52	307.52	ENSG00000100567	PSMA3	proteasome 20S subunit alpha 3 [Source:HGNC Symbol;Acc:HGNC:9532]
ENST00000429243.7	1105	938.858	4272.13	307.281	ENSG00000205352	PRR13	proline rich 13 [Source:HGNC Symbol;Acc:HGNC:24528]
ENST00000276079.13	2661	2494.86	11346.1	307.109	ENSG00000147140	NONO	non-POU domain containing octamer binding [Source:HGNC Symbol;Acc:HGNC:7871]
ENST00000626067.1	564	397.974	1807.93	306.773	ENSG00000204628	RACK1	receptor for activated C kinase 1 [Source:HGNC Symbol;Acc:HGNC:4399]
ENST00000283179.14	3120	2953.86	13376	305.793	ENSG00000153187	HNRNPU	heterogeneous nuclear ribonucleoprotein U [Source:HGNC Symbol;Acc:HGNC:5048]
ENST00000549183.1	696	529.923	2398.94	305.701	ENSG00000167553	TUBA1C	tubulin alpha 1c [Source:HGNC Symbol;Acc:HGNC:20768]
ENST00000304414.12	2278	2111.86	9556.16	305.569	ENSG00000170540	ARL6IP1	ADP ribosylation factor like GTPase 6 interacting protein 1 [Source:HGNC Symbol;Acc:HGNC:697]
ENST00000229390.8	1152	985.858	4441.5	304.232	ENSG00000111786	SRSF9	serine and arginine rich splicing factor 9 [Source:HGNC Symbol;Acc:HGNC:10791]
ENST00000377191.5	3408	3241.86	14583	303.769	ENSG00000088930	XRN2	5'-3' exoribonuclease 2 [Source:HGNC Symbol;Acc:HGNC:12836]
ENST00000358344.8	1770	1603.86	7203.17	303.283	ENSG00000197451	HNRNPAB	heterogeneous nuclear ribonucleoprotein A/B [Source:HGNC Symbol;Acc:HGNC:5034]
ENST00000245907.11	5231	5064.86	22738.7	303.171	ENSG00000125730	C3	complement C3 [Source:HGNC Symbol;Acc:HGNC:1318]
ENST00000368468.4	5018	4851.86	21729	302.428	ENSG00000111885	MAN1A1	mannosidase alpha class 1A member 1 [Source:HGNC Symbol;Acc:HGNC:6821]
ENST00000399808.5	611	444.941	1992.41	302.39	ENSG00000142089	IFITM3	interferon induced transmembrane protein 3 [Source:HGNC Symbol;Acc:HGNC:5414]
ENST00000578804.5	2021	1854.86	8267.83	301.003	ENSG00000108654	DDX5	DEAD-box helicase 5 [Source:HGNC Symbol;Acc:HGNC:2746]
ENST00000558502.5	855	688.903	3062.15	300.164	ENSG00000185787	MORF4L1	mortality factor 4 like 1 [Source:HGNC Symbol;Acc:HGNC:16989]
ENST00000270776.13	2268	2101.86	9332.99	299.853	ENSG00000142657	PGD	phosphogluconate dehydrogenase [Source:HGNC Symbol;Acc:HGNC:8891]
ENST00000393432.9	2240	2073.86	9163.22	298.373	ENSG00000169045	HNRNPH1	heterogeneous nuclear ribonucleoprotein H1 [Source:HGNC Symbol;Acc:HGNC:5041]
ENST00000216218.8	3212	3045.86	13417.7	297.48	ENSG00000100380	ST13	ST13 Hsp70 interacting protein [Source:HGNC Symbol;Acc:HGNC:11343]
ENST00000321301.7	706	539.922	2369.59	296.369	ENSG00000175768	TOMM5	translocase of outer mitochondrial membrane 5 [Source:HGNC Symbol;Acc:HGNC:31369]
ENST00000396394.7	1195	1028.86	4508.68	295.927	ENSG00000129084	PSMA1	proteasome 20S subunit alpha 1 [Source:HGNC Symbol;Acc:HGNC:9530]
ENST00000699836.1	1889	1722.86	7547.83	295.844	ENSG00000115758	ODC1	ornithine decarboxylase 1 [Source:HGNC Symbol;Acc:HGNC:8109]
ENST00000315717.10	1410	1243.86	5448.49	295.798	ENSG00000163466	ARPC2	actin related protein 2/3 complex subunit 2 [Source:HGNC Symbol;Acc:HGNC:705]
ENST00000394667.8	546	379.992	1664.29	295.764	ENSG00000109475	RPL34	ribosomal protein L34 [Source:HGNC Symbol;Acc:HGNC:10340]
ENST00000348547.7	1302	1135.86	4963.32	295.08	ENSG00000125991	ERGIC3	ERGIC and golgi 3 [Source:HGNC Symbol;Acc:HGNC:15927]
ENST00000305218.9	2140	1973.86	8616.33	294.779	ENSG00000168439	STIP1	stress induced phosphoprotein 1 [Source:HGNC Symbol;Acc:HGNC:11387]
ENST00000578238.2	490	324.144	1412.47	294.26	ENSG00000188612	SUMO2	small ubiquitin like modifier 2 [Source:HGNC Symbol;Acc:HGNC:11125]
ENST00000641023.2	1866	1699.86	7405.06	294.176	ENSG00000092621	PHGDH	phosphoglycerate dehydrogenase [Source:HGNC Symbol;Acc:HGNC:8923]
ENST00000393893.5	1931	1764.86	7674.52	293.652	ENSG00000172725	CORO1B	coronin 1B [Source:HGNC Symbol;Acc:HGNC:2253]
ENST00000552296.6	1342	1175.86	5095.52	292.633	ENSG00000197111	PCBP2	poly(rC) binding protein 2 [Source:HGNC Symbol;Acc:HGNC:8648]
ENST00000203630.10	1555	1388.86	6018	292.607	ENSG00000089693	MLF2	myeloid leukemia factor 2 [Source:HGNC Symbol;Acc:HGNC:7126]
ENST00000679328.1	1911	1744.86	7550.22	292.206	ENSG00000170144	HNRNPA3	heterogeneous nuclear ribonucleoprotein A3 [Source:HGNC Symbol;Acc:HGNC:24941]
ENST00000471152.1	471	305.272	1320.24	292.05	ENSG00000234851	RPL23AP42	ribosomal protein L23a pseudogene 42 [Source:HGNC Symbol;Acc:HGNC:35942]
ENST00000348035.9	2309	2142.86	9265.37	291.984	ENSG00000136238	RAC1	Rac family small GTPase 1 [Source:HGNC Symbol;Acc:HGNC:9801]
ENST00000325495.9	2477	2310.86	9952.43	290.835	ENSG00000099783	HNRNPM	heterogeneous nuclear ribonucleoprotein M [Source:HGNC Symbol;Acc:HGNC:5046]
ENST00000322028.5	876	709.902	3055	290.605	ENSG00000177700	POLR2L	RNA polymerase II, I and III subunit L [Source:HGNC Symbol;Acc:HGNC:9199]
ENST00000356638.8	3835	3668.86	15753.2	289.954	ENSG00000089597	GANAB	glucosidase II alpha subunit [Source:HGNC Symbol;Acc:HGNC:4138]
ENST00000368632.6	2084	1917.86	8234.17	289.931	ENSG00000196591	HDAC2	histone deacetylase 2 [Source:HGNC Symbol;Acc:HGNC:4853]
ENST00000339399.5	1483	1316.86	5649.99	289.734	ENSG00000136938	ANP32B	acidic nuclear phosphoprotein 32 family member B [Source:HGNC Symbol;Acc:HGNC:16677]
ENST00000374980.3	2556	2389.86	10249.6	289.618	ENSG00000125977	EIF2S2	eukaryotic translation initiation factor 2 subunit beta [Source:HGNC Symbol;Acc:HGNC:3266]
ENST00000300403.11	3473	3306.86	14169	289.343	ENSG00000088325	TPX2	TPX2 microtubule nucleation factor [Source:HGNC Symbol;Acc:HGNC:1249]
ENST00000398136.7	3304	3137.86	13408.2	288.555	ENSG00000152558	TMEM123	transmembrane protein 123 [Source:HGNC Symbol;Acc:HGNC:30138]
ENST00000423485.6	5695	5528.86	23619	288.481	ENSG00000131747	TOP2A	DNA topoisomerase II alpha [Source:HGNC Symbol;Acc:HGNC:11989]
ENST00000502897.5	562	395.976	1687.68	287.814	ENSG00000113387	SUB1	SUB1 regulator of transcription [Source:HGNC Symbol;Acc:HGNC:19985]
ENST00000357214.6	3740	3573.86	15210	287.397	ENSG00000116560	SFPQ	splicing factor proline and glutamine rich [Source:HGNC Symbol;Acc:HGNC:10774]
ENST00000264639.9	2147	1980.86	8425	287.215	ENSG00000108344	PSMD3	proteasome 26S subunit, non-ATPase 3 [Source:HGNC Symbol;Acc:HGNC:9560]
ENST00000261507.11	2227	2060.86	8762.05	287.11	ENSG00000052802	MSMO1	methylsterol monooxygenase 1 [Source:HGNC Symbol;Acc:HGNC:10545]
ENST00000303305.11	2386	2219.86	9434.28	286.995	ENSG00000170515	PA2G4	proliferation-associated 2G4 [Source:HGNC Symbol;Acc:HGNC:8550]
ENST00000319006.8	1199	1032.86	4382.21	286.512	ENSG00000177156	TALDO1	transaldolase 1 [Source:HGNC Symbol;Acc:HGNC:11559]
ENST00000370990.5	1621	1454.86	6161.88	286.011	ENSG00000142864	SERBP1	SERPINE1 mRNA binding protein 1 [Source:HGNC Symbol;Acc:HGNC:17860]
ENST00000498907.3	2601	2434.86	10227	283.639	ENSG00000245848	CEBPA	CCAAT enhancer binding protein alpha [Source:HGNC Symbol;Acc:HGNC:1833]
ENST00000330899.5	2319	2152.86	9039	283.528	ENSG00000086061	DNAJA1	DnaJ heat shock protein family (Hsp40) member A1 [Source:HGNC Symbol;Acc:HGNC:5229]
ENST00000356948.11	3206	3039.86	12707.8	282.299	ENSG00000011304	PTBP1	polypyrimidine tract binding protein 1 [Source:HGNC Symbol;Acc:HGNC:9583]
ENST00000216190.13	1880	1713.86	7161.76	282.186	ENSG00000100353	EIF3D	eukaryotic translation initiation factor 3 subunit D [Source:HGNC Symbol;Acc:HGNC:3278]
ENST00000263168.4	2358	2191.86	9143	281.687	ENSG00000116489	CAPZA1	capping actin protein of muscle Z-line subunit alpha 1 [Source:HGNC Symbol;Acc:HGNC:1488]
ENST00000217131.6	1502	1335.86	5538.25	279.964	ENSG00000101160	CTSZ	cathepsin Z [Source:HGNC Symbol;Acc:HGNC:2547]
ENST00000602624.7	1941	1774.86	7333.14	279.008	ENSG00000244038	DDOST	dolichyl-diphosphooligosaccharide--protein glycosyltransferase non-catalytic subunit [Source:HGNC Symbol;Acc:HGNC:2728]
ENST00000409682.8	1567	1400.86	5754	277.374	ENSG00000115233	PSMD14	proteasome 26S subunit, non-ATPase 14 [Source:HGNC Symbol;Acc:HGNC:16889]
ENST00000577035.5	762	595.913	2430.38	275.412	ENSG00000170296	GABARAP	GABA type A receptor-associated protein [Source:HGNC Symbol;Acc:HGNC:4067]
ENST00000505490.3	1097	930.858	3796	275.381	ENSG00000183684	ALYREF	Aly/REF export factor [Source:HGNC Symbol;Acc:HGNC:19071]
ENST00000548044.5	1339	1172.86	4780.26	275.23	ENSG00000187109	NAP1L1	nucleosome assembly protein 1 like 1 [Source:HGNC Symbol;Acc:HGNC:7637]
ENST00000586895.6	407	242.271	985.594	274.718	ENSG00000198258	UBL5	ubiquitin like 5 [Source:HGNC Symbol;Acc:HGNC:13736]
ENST00000306749.4	8464	8297.86	33751.2	274.672	ENSG00000169710	FASN	fatty acid synthase [Source:HGNC Symbol;Acc:HGNC:3594]
ENST00000312175.7	731	564.92	2294.09	274.23	ENSG00000175334	BANF1	BAF nuclear assembly factor 1 [Source:HGNC Symbol;Acc:HGNC:17397]
ENST00000315491.12	1706	1539.86	6253.12	274.225	ENSG00000258947	TUBB3	tubulin beta 3 class III [Source:HGNC Symbol;Acc:HGNC:20772]
ENST00000310786.10	3020	2853.86	11571.7	273.813	ENSG00000135535	CD164	CD164 molecule [Source:HGNC Symbol;Acc:HGNC:1632]
ENST00000417652.6	2563	2396.86	9683.74	272.829	ENSG00000115053	NCL	nucleolin [Source:HGNC Symbol;Acc:HGNC:7667]
ENST00000610460.1	153	32.986	132.498	271.255	ENSG00000277739	5_8S_rRNA	5.8S ribosomal RNA [Source:RFAM;Acc:RF00002]
ENST00000221419.10	2142	1975.86	7933.13	271.131	ENSG00000104824	HNRNPL	heterogeneous nuclear ribonucleoprotein L [Source:HGNC Symbol;Acc:HGNC:5045]
ENST00000612661.2	4296	4129.86	16525	270.207	ENSG00000277443	MARCKS	myristoylated alanine rich protein kinase C substrate [Source:HGNC Symbol;Acc:HGNC:6759]
ENST00000311181.5	2007	1840.86	7360	269.99	ENSG00000174684	B4GAT1	beta-1,4-glucuronyltransferase 1 [Source:HGNC Symbol;Acc:HGNC:15685]
ENST00000474024.5	1853	1686.86	6735.02	269.619	ENSG00000125868	DSTN	destrin, actin depolymerizing factor [Source:HGNC Symbol;Acc:HGNC:15750]
ENST00000379056.5	1101	934.858	3732.3	269.601	ENSG00000133112	TPT1	tumor protein, translationally-controlled 1 [Source:HGNC Symbol;Acc:HGNC:12022]
ENST00000323963.10	1886	1719.86	6851.89	269.035	ENSG00000156976	EIF4A2	eukaryotic translation initiation factor 4A2 [Source:HGNC Symbol;Acc:HGNC:3284]
ENST00000261735.4	1623	1456.86	5799.55	268.824	ENSG00000089248	ERP29	endoplasmic reticulum protein 29 [Source:HGNC Symbol;Acc:HGNC:13799]
ENST00000396172.6	1681	1514.86	6027.59	268.697	ENSG00000198563	DDX39B	DExD-box helicase 39B [Source:HGNC Symbol;Acc:HGNC:13917]
ENST00000326925.11	902	735.9	2924.31	268.346	ENSG00000178057	NDUFAF3	NADH:ubiquinone oxidoreductase complex assembly factor 3 [Source:HGNC Symbol;Acc:HGNC:29918]
ENST00000232905.4	987	820.888	3262	268.343	ENSG00000114784	EIF1B	eukaryotic translation initiation factor 1B [Source:HGNC Symbol;Acc:HGNC:30792]
ENST00000700611.1	571	404.968	1609.08	268.316	ENSG00000102898	NUTF2	nuclear transport factor 2 [Source:HGNC Symbol;Acc:HGNC:13722]
ENST00000252288.8	1110	943.858	3745.1	267.946	ENSG00000130005	GAMT	guanidinoacetate N-methyltransferase [Source:HGNC Symbol;Acc:HGNC:4136]
ENST00000345519.10	1078	911.858	3617.13	267.872	ENSG00000122705	CLTA	clathrin light chain A [Source:HGNC Symbol;Acc:HGNC:2090]
ENST00000411926.1	528	362.023	1435.88	267.838	ENSG00000185088	RPS27L	ribosomal protein S27 like [Source:HGNC Symbol;Acc:HGNC:18476]
ENST00000222399.11	5650	5483.86	21734.3	267.64	ENSG00000091136	LAMB1	laminin subunit beta 1 [Source:HGNC Symbol;Acc:HGNC:6486]
ENST00000557016.6	791	624.907	2473.42	267.284	ENSG00000100632	ERH	ERH mRNA splicing and mitosis factor [Source:HGNC Symbol;Acc:HGNC:3447]
ENST00000261875.10	3228	3061.86	12075	266.313	ENSG00000074696	HACD3	3-hydroxyacyl-CoA dehydratase 3 [Source:HGNC Symbol;Acc:HGNC:24175]
ENST00000374450.8	1069	902.858	3552.22	265.687	ENSG00000242372	EIF6	eukaryotic translation initiation factor 6 [Source:HGNC Symbol;Acc:HGNC:6159]
ENST00000261070.7	426	260.823	1024.97	265.373	ENSG00000138495	COX17	cytochrome c oxidase copper chaperone COX17 [Source:HGNC Symbol;Acc:HGNC:2264]
ENST00000290299.7	756	589.914	2313.71	264.857	ENSG00000241837	ATP5PO	ATP synthase peripheral stalk subunit OSCP [Source:HGNC Symbol;Acc:HGNC:850]
ENST00000538617.5	1303	1136.86	4442.12	263.861	ENSG00000150991	UBC	ubiquitin C [Source:HGNC Symbol;Acc:HGNC:12468]
ENST00000303319.10	1392	1225.86	4788.16	263.766	ENSG00000168288	MMADHC	metabolism of cobalamin associated D [Source:HGNC Symbol;Acc:HGNC:25221]
ENST00000292807.9	1931	1764.86	6892.92	263.745	ENSG00000161203	AP2M1	adaptor related protein complex 2 subunit mu 1 [Source:HGNC Symbol;Acc:HGNC:564]
ENST00000371674.8	2110	1943.86	7569.8	262.972	ENSG00000244687	UBE2V1	ubiquitin conjugating enzyme E2 V1 [Source:HGNC Symbol;Acc:HGNC:12494]
ENST00000396210.8	925	758.899	2953.72	262.83	ENSG00000008394	MGST1	microsomal glutathione S-transferase 1 [Source:HGNC Symbol;Acc:HGNC:7061]
ENST00000298510.4	1553	1386.86	5395	262.694	ENSG00000165672	PRDX3	peroxiredoxin 3 [Source:HGNC Symbol;Acc:HGNC:9354]
ENST00000368884.8	1319	1152.86	4482.21	262.547	ENSG00000159352	PSMD4	proteasome 26S subunit ubiquitin receptor, non-ATPase 4 [Source:HGNC Symbol;Acc:HGNC:9561]
ENST00000157812.7	1754	1587.86	6164.55	262.168	ENSG00000013275	PSMC4	proteasome 26S subunit, ATPase 4 [Source:HGNC Symbol;Acc:HGNC:9551]
ENST00000265028.8	1640	1473.86	5716.12	261.9	ENSG00000090520	DNAJB11	DnaJ heat shock protein family (Hsp40) member B11 [Source:HGNC Symbol;Acc:HGNC:14889]
ENST00000327141.9	1798	1631.86	6327.18	261.829	ENSG00000104964	TLE5	TLE family member 5, transcriptional modulator [Source:HGNC Symbol;Acc:HGNC:307]
ENST00000535923.6	1379	1212.86	4701.07	261.744	ENSG00000215021	PHB2	prohibitin 2 [Source:HGNC Symbol;Acc:HGNC:30306]
ENST00000369817.7	2164	1997.86	7742.12	261.689	ENSG00000147403	RPL10	ribosomal protein L10 [Source:HGNC Symbol;Acc:HGNC:10298]
ENST00000376588.4	2206	2039.86	7898.34	261.473	ENSG00000135069	PSAT1	phosphoserine aminotransferase 1 [Source:HGNC Symbol;Acc:HGNC:19129]
ENST00000360384.9	2038	1871.86	7222.78	260.569	ENSG00000165119	HNRNPK	heterogeneous nuclear ribonucleoprotein K [Source:HGNC Symbol;Acc:HGNC:5044]
ENST00000253003.7	1379	1212.86	4666.22	259.804	ENSG00000130706	ADRM1	ADRM1 26S proteasome ubiquitin receptor [Source:HGNC Symbol;Acc:HGNC:15759]
ENST00000303204.9	1226	1059.86	4063.57	258.911	ENSG00000169230	PRELID1	PRELI domain containing 1 [Source:HGNC Symbol;Acc:HGNC:30255]
ENST00000330720.7	1550	1383.86	5293	258.286	ENSG00000105438	KDELR1	KDEL endoplasmic reticulum protein retention receptor 1 [Source:HGNC Symbol;Acc:HGNC:6304]
ENST00000371470.8	656	489.931	1873.04	258.168	ENSG00000162385	MAGOH	mago homolog, exon junction complex subunit [Source:HGNC Symbol;Acc:HGNC:6815]
ENST00000392066.7	3147	2980.86	11382.7	257.865	ENSG00000123983	ACSL3	acyl-CoA synthetase long chain family member 3 [Source:HGNC Symbol;Acc:HGNC:3570]
ENST00000593646.6	603	436.946	1667.92	257.774	ENSG00000219200	RNASEK	ribonuclease K [Source:HGNC Symbol;Acc:HGNC:33911]
ENST00000375882.7	929	762.899	2909.12	257.505	ENSG00000204435	CSNK2B	casein kinase 2 beta [Source:HGNC Symbol;Acc:HGNC:2460]
ENST00000227266.10	1870	1703.86	6492.51	257.318	ENSG00000109861	CTSC	cathepsin C [Source:HGNC Symbol;Acc:HGNC:2528]
ENST00000220584.9	2035	1868.86	7107.07	256.806	ENSG00000079459	FDFT1	farnesyl-diphosphate farnesyltransferase 1 [Source:HGNC Symbol;Acc:HGNC:3629]
ENST00000559082.5	1094	927.858	3498.72	254.635	ENSG00000041357	PSMA4	proteasome 20S subunit alpha 4 [Source:HGNC Symbol;Acc:HGNC:9533]
ENST00000455785.7	1443	1276.86	4810.96	254.437	ENSG00000117632	STMN1	stathmin 1 [Source:HGNC Symbol;Acc:HGNC:6510]
ENST00000253413.10	1333	1166.86	4390.05	254.063	ENSG00000131100	ATP6V1E1	ATPase H+ transporting V1 subunit E1 [Source:HGNC Symbol;Acc:HGNC:857]
ENST00000225972.8	2880	2713.86	10207.7	254	ENSG00000108829	LRRC59	leucine rich repeat containing 59 [Source:HGNC Symbol;Acc:HGNC:28817]
ENST00000252816.10	986	819.888	3080.36	253.709	ENSG00000130520	LSM4	LSM4 homolog, U6 small nuclear RNA and mRNA degradation associated [Source:HGNC Symbol;Acc:HGNC:17259]
ENST00000530167.2	1592	1425.86	5352	253.472	ENSG00000188486	H2AX	H2A.X variant histone [Source:HGNC Symbol;Acc:HGNC:4739]
ENST00000394186.3	305	146.448	549.466	253.367	ENSG00000241468	ATP5MF	ATP synthase membrane subunit f [Source:HGNC Symbol;Acc:HGNC:848]
ENST00000233468.5	651	484.931	1818	253.166	ENSG00000115128	SF3B6	splicing factor 3b subunit 6 [Source:HGNC Symbol;Acc:HGNC:30096]
ENST00000297290.4	790	623.908	2334.6	252.687	ENSG00000164713	BRI3	brain protein I3 [Source:HGNC Symbol;Acc:HGNC:1109]
ENST00000528499.5	2530	2363.86	8840.62	252.553	ENSG00000084234	APLP2	amyloid beta precursor like protein 2 [Source:HGNC Symbol;Acc:HGNC:598]
ENST00000168216.11	954	787.891	2945.33	252.44	ENSG00000072506	HSD17B10	hydroxysteroid 17-beta dehydrogenase 10 [Source:HGNC Symbol;Acc:HGNC:4800]
ENST00000556897.5	1252	1085.86	4055.58	252.215	ENSG00000092199	HNRNPC	heterogeneous nuclear ribonucleoprotein C [Source:HGNC Symbol;Acc:HGNC:5035]
ENST00000332598.7	2546	2379.86	8842	250.894	ENSG00000184840	TMED9	transmembrane p24 trafficking protein 9 [Source:HGNC Symbol;Acc:HGNC:24878]
ENST00000507115.6	2120	1953.86	7242.79	250.325	ENSG00000113013	HSPA9	heat shock protein family A (Hsp70) member 9 [Source:HGNC Symbol;Acc:HGNC:5244]
ENST00000302445.8	1991	1824.86	6760.38	250.169	ENSG00000065427	KARS1	lysyl-tRNA synthetase 1 [Source:HGNC Symbol;Acc:HGNC:6215]
ENST00000380377.9	661	494.931	1832.76	250.064	ENSG00000171530	TBCA	tubulin folding cofactor A [Source:HGNC Symbol;Acc:HGNC:11579]
ENST00000560303.1	724	557.92	2064.92	249.932	ENSG00000140350	ANP32A	acidic nuclear phosphoprotein 32 family member A [Source:HGNC Symbol;Acc:HGNC:13233]
ENST00000378549.5	805	638.907	2362.02	249.653	ENSG00000136156	ITM2B	integral membrane protein 2B [Source:HGNC Symbol;Acc:HGNC:6174]
ENST00000571732.5	1818	1651.86	6106.73	249.647	ENSG00000108953	YWHAE	tyrosine 3-monooxygenase/tryptophan 5-monooxygenase activation protein epsilon [Source:HGNC Symbol;Acc:HGNC:12851]
ENST00000304043.10	852	685.904	2534.95	249.573	ENSG00000169567	HINT1	histidine triad nucleotide binding protein 1 [Source:HGNC Symbol;Acc:HGNC:4912]
ENST00000645495.2	4392	4225.86	15615.5	249.535	ENSG00000137710	RDX	radixin [Source:HGNC Symbol;Acc:HGNC:9944]
ENST00000253108.9	1103	936.858	3449	248.605	ENSG00000130811	EIF3G	eukaryotic translation initiation factor 3 subunit G [Source:HGNC Symbol;Acc:HGNC:3274]
ENST00000219313.9	1631	1464.86	5380.53	248.039	ENSG00000103035	PSMD7	proteasome 26S subunit, non-ATPase 7 [Source:HGNC Symbol;Acc:HGNC:9565]
ENST00000299166.9	678	511.927	1879.61	247.941	ENSG00000166136	NDUFB8	NADH:ubiquinone oxidoreductase subunit B8 [Source:HGNC Symbol;Acc:HGNC:7703]
ENST00000262982.3	3550	3383.86	12408.4	247.624	ENSG00000124207	CSE1L	chromosome segregation 1 like [Source:HGNC Symbol;Acc:HGNC:2431]
ENST00000254810.8	2705	2538.86	9289.28	247.078	ENSG00000132475	H3-3B	H3.3 histone B [Source:HGNC Symbol;Acc:HGNC:4765]
ENST00000054950.4	2369	2202.86	8057.54	247.006	ENSG00000049449	RCN1	reticulocalbin 1 [Source:HGNC Symbol;Acc:HGNC:9934]
ENST00000465139.6	2440	2273.86	8317.01	246.998	ENSG00000140350	ANP32A	acidic nuclear phosphoprotein 32 family member A [Source:HGNC Symbol;Acc:HGNC:13233]
ENST00000377768.7	2288	2121.86	7733.71	246.129	ENSG00000089006	SNX5	sorting nexin 5 [Source:HGNC Symbol;Acc:HGNC:14969]
ENST00000276689.8	691	524.925	1911.61	245.919	ENSG00000147684	NDUFB9	NADH:ubiquinone oxidoreductase subunit B9 [Source:HGNC Symbol;Acc:HGNC:7704]
ENST00000403681.7	4117	3950.86	14378.5	245.761	ENSG00000149948	HMGA2	high mobility group AT-hook 2 [Source:HGNC Symbol;Acc:HGNC:5009]
ENST00000409226.5	2455	2288.86	8329.11	245.737	ENSG00000082153	BZW1	basic leucine zipper and W2 domains 1 [Source:HGNC Symbol;Acc:HGNC:18380]
ENST00000308987.6	779	612.912	2229.51	245.641	ENSG00000173207	CKS1B	CDC28 protein kinase regulatory subunit 1B [Source:HGNC Symbol;Acc:HGNC:19083]
ENST00000295955.14	724	557.92	2029.07	245.593	ENSG00000163682	RPL9	ribosomal protein L9 [Source:HGNC Symbol;Acc:HGNC:10369]
ENST00000316403.15	2749	2582.86	9381.59	245.282	ENSG00000120885	CLU	clusterin [Source:HGNC Symbol;Acc:HGNC:2095]
ENST00000397443.7	1952	1785.86	6481.77	245.097	ENSG00000214078	CPNE1	copine 1 [Source:HGNC Symbol;Acc:HGNC:2314]
ENST00000438552.6	1008	841.858	3053.51	244.935	ENSG00000125835	SNRPB	small nuclear ribonucleoprotein polypeptides B and B1 [Source:HGNC Symbol;Acc:HGNC:11153]
ENST00000295682.6	523	357.032	1294.65	244.87	ENSG00000163463	KRTCAP2	keratinocyte associated protein 2 [Source:HGNC Symbol;Acc:HGNC:28942]
ENST00000299299.4	787	620.909	2251	244.815	ENSG00000166228	PCBD1	pterin-4 alpha-carbinolamine dehydratase 1 [Source:HGNC Symbol;Acc:HGNC:8646]
ENST00000441076.7	1866	1699.86	6148	244.237	ENSG00000123562	MORF4L2	mortality factor 4 like 2 [Source:HGNC Symbol;Acc:HGNC:16849]
ENST00000234111.9	2476	2309.86	8349.67	244.104	ENSG00000115758	ODC1	ornithine decarboxylase 1 [Source:HGNC Symbol;Acc:HGNC:8109]
ENST00000402849.5	567	400.97	1447.32	243.749	ENSG00000100028	SNRPD3	small nuclear ribonucleoprotein D3 polypeptide [Source:HGNC Symbol;Acc:HGNC:11160]
ENST00000393263.7	1896	1729.86	6228.91	243.16	ENSG00000187109	NAP1L1	nucleosome assembly protein 1 like 1 [Source:HGNC Symbol;Acc:HGNC:7637]
ENST00000582730.6	3117	2950.86	10620.3	243.042	ENSG00000136450	SRSF1	serine and arginine rich splicing factor 1 [Source:HGNC Symbol;Acc:HGNC:10780]
ENST00000371095.7	1931	1764.86	6350.79	243.001	ENSG00000087460	GNAS	GNAS complex locus [Source:HGNC Symbol;Acc:HGNC:4392]
ENST00000359462.9	1814	1647.86	5923.78	242.756	ENSG00000197111	PCBP2	poly(rC) binding protein 2 [Source:HGNC Symbol;Acc:HGNC:8648]
ENST00000252699.7	4990	4823.86	17318.3	242.439	ENSG00000130402	ACTN4	actinin alpha 4 [Source:HGNC Symbol;Acc:HGNC:166]
ENST00000310955.11	1649	1482.86	5322.57	242.389	ENSG00000117399	CDC20	cell division cycle 20 [Source:HGNC Symbol;Acc:HGNC:1723]
ENST00000324460.7	3921	3754.86	13474.5	242.332	ENSG00000044574	HSPA5	heat shock protein family A (Hsp70) member 5 [Source:HGNC Symbol;Acc:HGNC:5238]
ENST00000391851.8	1393	1226.86	4402.42	242.319	ENSG00000126457	PRMT1	protein arginine methyltransferase 1 [Source:HGNC Symbol;Acc:HGNC:5187]
ENST00000366794.10	3978	3811.86	13658.3	241.964	ENSG00000143799	PARP1	poly(ADP-ribose) polymerase 1 [Source:HGNC Symbol;Acc:HGNC:270]
ENST00000409764.5	799	632.907	2266.08	241.783	ENSG00000172115	CYCS	cytochrome c, somatic [Source:HGNC Symbol;Acc:HGNC:19986]
ENST00000375571.6	2562	2395.86	8567	241.467	ENSG00000101367	MAPRE1	microtubule associated protein RP/EB family member 1 [Source:HGNC Symbol;Acc:HGNC:6890]
ENST00000484558.3	700	533.922	1905.69	241.026	ENSG00000250479	CHCHD10	coiled-coil-helix-coiled-coil-helix domain containing 10 [Source:HGNC Symbol;Acc:HGNC:15559]
ENST00000244520.10	806	639.907	2277.28	240.32	ENSG00000124562	SNRPC	small nuclear ribonucleoprotein polypeptide C [Source:HGNC Symbol;Acc:HGNC:11157]
ENST00000370995.6	3482	3315.86	11793.8	240.187	ENSG00000142864	SERBP1	SERPINE1 mRNA binding protein 1 [Source:HGNC Symbol;Acc:HGNC:17860]
ENST00000503026.5	1933	1766.86	6271.32	239.689	ENSG00000150753	CCT5	chaperonin containing TCP1 subunit 5 [Source:HGNC Symbol;Acc:HGNC:1618]
ENST00000358171.8	2058	1891.86	6714.64	239.676	ENSG00000149257	SERPINH1	serpin family H member 1 [Source:HGNC Symbol;Acc:HGNC:1546]
ENST00000396290.2	1299	1132.86	4008.4	238.938	ENSG00000115738	ID2	inhibitor of DNA binding 2 [Source:HGNC Symbol;Acc:HGNC:5361]
ENST00000376755.1	1130	963.858	3408.59	238.81	ENSG00000102317	RBM3	RNA binding motif protein 3 [Source:HGNC Symbol;Acc:HGNC:9900]
ENST00000303436.11	1596	1429.86	5046.89	238.353	ENSG00000168374	ARF4	ADP ribosylation factor 4 [Source:HGNC Symbol;Acc:HGNC:655]
ENST00000222572.8	1610	1443.86	5093.25	238.21	ENSG00000105854	PON2	paraoxonase 2 [Source:HGNC Symbol;Acc:HGNC:9205]
ENST00000424234.7	2923	2756.86	9718.38	238.051	ENSG00000130402	ACTN4	actinin alpha 4 [Source:HGNC Symbol;Acc:HGNC:166]
ENST00000482108.1	6618	6451.86	22707.8	237.674	ENSG00000242265	PEG10	paternally expressed 10 [Source:HGNC Symbol;Acc:HGNC:14005]
ENST00000326004.4	821	654.906	2304.49	237.622	ENSG00000189403	HMGB1	high mobility group box 1 [Source:HGNC Symbol;Acc:HGNC:4983]
ENST00000419869.7	1874	1707.86	6005	237.439	ENSG00000023734	STRAP	serine/threonine kinase receptor associated protein [Source:HGNC Symbol;Acc:HGNC:30796]
ENST00000409920.5	1414	1247.86	4384.55	237.274	ENSG00000196975	ANXA4	annexin A4 [Source:HGNC Symbol;Acc:HGNC:542]
ENST00000327772.7	562	395.976	1390.82	237.188	ENSG00000184752	NDUFA12	NADH:ubiquinone oxidoreductase subunit A12 [Source:HGNC Symbol;Acc:HGNC:23987]
ENST00000258424.3	690	523.925	1837	236.772	ENSG00000135940	COX5B	cytochrome c oxidase subunit 5B [Source:HGNC Symbol;Acc:HGNC:2269]
ENST00000372686.6	1043	876.858	3071.84	236.57	ENSG00000119335	SET	SET nuclear proto-oncogene [Source:HGNC Symbol;Acc:HGNC:10760]
ENST00000292475.8	443	277.553	971.869	236.457	ENSG00000241468	ATP5MF	ATP synthase membrane subunit f [Source:HGNC Symbol;Acc:HGNC:848]
ENST00000323274.15	1613	1446.86	5059.84	236.157	ENSG00000176890	TYMS	thymidylate synthetase [Source:HGNC Symbol;Acc:HGNC:12441]
ENST00000579374.5	690	523.925	1828.15	235.631	ENSG00000108298	RPL19	ribosomal protein L19 [Source:HGNC Symbol;Acc:HGNC:10312]
ENST00000253024.10	3364	3197.86	11150.5	235.465	ENSG00000130726	TRIM28	tripartite motif containing 28 [Source:HGNC Symbol;Acc:HGNC:16384]
ENST00000369713.10	813	646.906	2252.51	235.135	ENSG00000148834	GSTO1	glutathione S-transferase omega 1 [Source:HGNC Symbol;Acc:HGNC:13312]
ENST00000367208.1	355	192.343	668.964	234.864	ENSG00000182004	SNRPE	small nuclear ribonucleoprotein polypeptide E [Source:HGNC Symbol;Acc:HGNC:11161]
ENST00000257904.11	1865	1698.86	5880.74	233.758	ENSG00000135446	CDK4	cyclin dependent kinase 4 [Source:HGNC Symbol;Acc:HGNC:1773]
ENST00000309318.8	989	822.888	2847.05	233.639	ENSG00000173457	PPP1R14B	protein phosphatase 1 regulatory inhibitor subunit 14B [Source:HGNC Symbol;Acc:HGNC:9057]
ENST00000409409.5	974	807.889	2784.52	232.75	ENSG00000172115	CYCS	cytochrome c, somatic [Source:HGNC Symbol;Acc:HGNC:19986]
ENST00000530022.5	878	711.902	2443.95	231.827	ENSG00000166441	RPL27A	ribosomal protein L27a [Source:HGNC Symbol;Acc:HGNC:10329]
ENST00000215567.10	1139	972.858	3338.11	231.709	ENSG00000099797	TECR	trans-2,3-enoyl-CoA reductase [Source:HGNC Symbol;Acc:HGNC:4551]
ENST00000265062.8	2185	2018.86	6903.64	230.921	ENSG00000075785	RAB7A	RAB7A, member RAS oncogene family [Source:HGNC Symbol;Acc:HGNC:9788]
ENST00000353999.6	2503	2336.86	7985.1	230.748	ENSG00000106682	EIF4H	eukaryotic translation initiation factor 4H [Source:HGNC Symbol;Acc:HGNC:12741]
ENST00000330398.9	1093	926.858	3158.17	230.098	ENSG00000185883	ATP6V0C	ATPase H+ transporting V0 subunit c [Source:HGNC Symbol;Acc:HGNC:855]
ENST00000262056.14	3856	3689.86	12560.1	229.866	ENSG00000063046	EIF4B	eukaryotic translation initiation factor 4B [Source:HGNC Symbol;Acc:HGNC:3285]
ENST00000321265.10	1792	1625.86	5533	229.81	ENSG00000090273	NUDC	nuclear distribution C, dynein complex regulator [Source:HGNC Symbol;Acc:HGNC:8045]
ENST00000371696.7	1546	1379.86	4695.24	229.781	ENSG00000169692	AGPAT2	1-acylglycerol-3-phosphate O-acyltransferase 2 [Source:HGNC Symbol;Acc:HGNC:325]
ENST00000305885.3	2016	1849.86	6293	229.726	ENSG00000168496	FEN1	flap structure-specific endonuclease 1 [Source:HGNC Symbol;Acc:HGNC:3650]
ENST00000303127.12	1611	1444.86	4913.88	229.662	ENSG00000169223	LMAN2	lectin, mannose binding 2 [Source:HGNC Symbol;Acc:HGNC:16986]
ENST00000335007.10	2552	2385.86	8104.08	229.377	ENSG00000186298	PPP1CC	protein phosphatase 1 catalytic subunit gamma [Source:HGNC Symbol;Acc:HGNC:9283]
ENST00000335514.10	503	337.085	1144.78	229.337	ENSG00000130770	ATP5IF1	ATP synthase inhibitory factor subunit 1 [Source:HGNC Symbol;Acc:HGNC:871]
ENST00000374561.6	950	783.894	2657	228.889	ENSG00000117318	ID3	inhibitor of DNA binding 3 [Source:HGNC Symbol;Acc:HGNC:5362]
ENST00000540627.5	2989	2822.86	9555.53	228.59	ENSG00000108424	KPNB1	karyopherin subunit beta 1 [Source:HGNC Symbol;Acc:HGNC:6400]
ENST00000353703.9	3020	2853.86	9660.1	228.581	ENSG00000166913	YWHAB	tyrosine 3-monooxygenase/tryptophan 5-monooxygenase activation protein beta [Source:HGNC Symbol;Acc:HGNC:12849]
ENST00000676690.1	2446	2279.86	7667.52	227.111	ENSG00000115053	NCL	nucleolin [Source:HGNC Symbol;Acc:HGNC:7667]
ENST00000418623.1	410	245.189	823.775	226.881	ENSG00000213178	RPL22P1	ribosomal protein L22 pseudogene 1 [Source:HGNC Symbol;Acc:HGNC:17998]
ENST00000259457.8	984	817.888	2747	226.806	ENSG00000136930	PSMB7	proteasome 20S subunit beta 7 [Source:HGNC Symbol;Acc:HGNC:9544]
ENST00000263645.10	1482	1315.86	4411.86	226.414	ENSG00000110651	CD81	CD81 molecule [Source:HGNC Symbol;Acc:HGNC:1701]
ENST00000409276.5	1050	883.858	2962.05	226.308	ENSG00000115875	SRSF7	serine and arginine rich splicing factor 7 [Source:HGNC Symbol;Acc:HGNC:10789]
ENST00000468895.6	1533	1366.86	4573.47	225.95	ENSG00000087460	GNAS	GNAS complex locus [Source:HGNC Symbol;Acc:HGNC:4392]
ENST00000290079.9	839	672.904	2251.38	225.936	ENSG00000244187	TMEM141	transmembrane protein 141 [Source:HGNC Symbol;Acc:HGNC:28211]
ENST00000264335.13	2052	1885.86	6306.49	225.824	ENSG00000108953	YWHAE	tyrosine 3-monooxygenase/tryptophan 5-monooxygenase activation protein epsilon [Source:HGNC Symbol;Acc:HGNC:12851]
ENST00000248975.6	1751	1584.86	5291.56	225.468	ENSG00000128245	YWHAH	tyrosine 3-monooxygenase/tryptophan 5-monooxygenase activation protein eta [Source:HGNC Symbol;Acc:HGNC:12853]
ENST00000302068.9	3641	3474.86	11559.5	224.643	ENSG00000171564	FGB	fibrinogen beta chain [Source:HGNC Symbol;Acc:HGNC:3662]
ENST00000380394.9	1369	1202.86	3997.84	224.441	ENSG00000137154	RPS6	ribosomal protein S6 [Source:HGNC Symbol;Acc:HGNC:10429]
ENST00000303210.9	1664	1497.86	4971.9	224.152	ENSG00000172354	GNB2	G protein subunit beta 2 [Source:HGNC Symbol;Acc:HGNC:4398]
ENST00000252622.15	491	325.137	1077.33	223.755	ENSG00000130332	LSM7	LSM7 homolog, U6 small nuclear RNA and mRNA degradation associated [Source:HGNC Symbol;Acc:HGNC:20470]
ENST00000368858.9	1361	1194.86	3956.01	223.579	ENSG00000154473	BUB3	BUB3 mitotic checkpoint protein [Source:HGNC Symbol;Acc:HGNC:1151]
ENST00000392168.6	1878	1711.86	5653.48	223.018	ENSG00000120438	TCP1	t-complex 1 [Source:HGNC Symbol;Acc:HGNC:11655]
ENST00000443816.5	7762	7595.86	25042.6	222.635	ENSG00000115414	FN1	fibronectin 1 [Source:HGNC Symbol;Acc:HGNC:3778]
ENST00000262027.10	2797	2630.86	8657.81	222.229	ENSG00000166986	MARS1	methionyl-tRNA synthetase 1 [Source:HGNC Symbol;Acc:HGNC:6898]
ENST00000262942.10	1582	1415.86	4659.3	222.224	ENSG00000241685	ARPC1A	actin related protein 2/3 complex subunit 1A [Source:HGNC Symbol;Acc:HGNC:703]
ENST00000346213.9	1640	1473.86	4847.48	222.101	ENSG00000108774	RAB5C	RAB5C, member RAS oncogene family [Source:HGNC Symbol;Acc:HGNC:9785]
ENST00000361611.11	1044	877.858	2877.84	221.377	ENSG00000100804	PSMB5	proteasome 20S subunit beta 5 [Source:HGNC Symbol;Acc:HGNC:9542]
ENST00000368954.10	2323	2156.86	7042.24	220.485	ENSG00000143418	CERS2	ceramide synthase 2 [Source:HGNC Symbol;Acc:HGNC:14076]
ENST00000254722.9	1438	1271.86	4137	219.653	ENSG00000132386	SERPINF1	serpin family F member 1 [Source:HGNC Symbol;Acc:HGNC:8824]
ENST00000257245.9	668	501.93	1630.49	219.364	ENSG00000134809	TIMM10	translocase of inner mitochondrial membrane 10 [Source:HGNC Symbol;Acc:HGNC:11814]
ENST00000388712.7	3046	2879.86	9354.01	219.34	ENSG00000135052	GOLM1	golgi membrane protein 1 [Source:HGNC Symbol;Acc:HGNC:15451]
ENST00000331666.11	2910	2743.86	8910.89	219.306	ENSG00000184110	EIF3C	eukaryotic translation initiation factor 3 subunit C [Source:HGNC Symbol;Acc:HGNC:3279]
ENST00000258412.8	2292	2125.86	6899.76	219.175	ENSG00000135926	TMBIM1	transmembrane BAX inhibitor motif containing 1 [Source:HGNC Symbol;Acc:HGNC:23410]
ENST00000581486.6	3461	3294.86	10635.9	217.985	ENSG00000266412	NCOA4	nuclear receptor coactivator 4 [Source:HGNC Symbol;Acc:HGNC:7671]
ENST00000236959.14	1972	1805.86	5828.75	217.963	ENSG00000138363	ATIC	5-aminoimidazole-4-carboxamide ribonucleotide formyltransferase/IMP cyclohydrolase [Source:HGNC Symbol;Acc:HGNC:794]
ENST00000263097.9	2149	1982.86	6391.65	217.677	ENSG00000064666	CNN2	calponin 2 [Source:HGNC Symbol;Acc:HGNC:2156]
ENST00000700612.1	463	297.328	956.598	217.262	ENSG00000102898	NUTF2	nuclear transport factor 2 [Source:HGNC Symbol;Acc:HGNC:13722]
ENST00000612463.1	153	32.986	106.031	217.071	ENSG00000278233	RNA5-8SN2	RNA, 5.8S ribosomal N2 [Source:HGNC Symbol;Acc:HGNC:53521]
ENST00000339624.9	506	340.075	1093.13	217.064	ENSG00000140264	SERF2	small EDRK-rich factor 2 [Source:HGNC Symbol;Acc:HGNC:10757]
ENST00000354667.8	3664	3497.86	11241.1	217.02	ENSG00000122566	HNRNPA2B1	heterogeneous nuclear ribonucleoprotein A2/B1 [Source:HGNC Symbol;Acc:HGNC:5033]
ENST00000254108.12	1824	1657.86	5318.44	216.634	ENSG00000089280	FUS	FUS RNA binding protein [Source:HGNC Symbol;Acc:HGNC:4010]
ENST00000309244.9	872	705.902	2264.23	216.604	ENSG00000105379	ETFB	electron transfer flavoprotein subunit beta [Source:HGNC Symbol;Acc:HGNC:3482]
ENST00000268220.12	1079	912.858	2923.29	216.252	ENSG00000140612	SEC11A	SEC11 homolog A, signal peptidase complex subunit [Source:HGNC Symbol;Acc:HGNC:17718]
ENST00000307630.5	3705	3538.86	11331	216.22	ENSG00000170027	YWHAG	tyrosine 3-monooxygenase/tryptophan 5-monooxygenase activation protein gamma [Source:HGNC Symbol;Acc:HGNC:12852]
ENST00000554455.5	1784	1617.86	5176.01	216.045	ENSG00000092199	HNRNPC	heterogeneous nuclear ribonucleoprotein C [Source:HGNC Symbol;Acc:HGNC:5035]
ENST00000563060.6	1550	1383.86	4412.29	215.309	ENSG00000149925	ALDOA	aldolase, fructose-bisphosphate A [Source:HGNC Symbol;Acc:HGNC:414]
ENST00000332211.11	1512	1345.86	4278.68	214.685	ENSG00000165637	VDAC2	voltage dependent anion channel 2 [Source:HGNC Symbol;Acc:HGNC:12672]
ENST00000596288.7	3068	2901.86	9224.7	214.668	ENSG00000112118	MCM3	minichromosome maintenance complex component 3 [Source:HGNC Symbol;Acc:HGNC:6945]
ENST00000351223.7	1538	1371.86	4359.07	214.573	ENSG00000132780	NASP	nuclear autoantigenic sperm protein [Source:HGNC Symbol;Acc:HGNC:7644]
ENST00000274606.8	780	613.911	1949.96	214.492	ENSG00000145912	NHP2	NHP2 ribonucleoprotein [Source:HGNC Symbol;Acc:HGNC:14377]
ENST00000679092.1	932	765.899	2430.91	214.333	ENSG00000196531	NACA	nascent polypeptide associated complex subunit alpha [Source:HGNC Symbol;Acc:HGNC:7629]
ENST00000355938.9	598	431.947	1365.17	213.426	ENSG00000159199	ATP5MC1	ATP synthase membrane subunit c locus 1 [Source:HGNC Symbol;Acc:HGNC:841]
ENST00000406548.5	2207	2040.86	6444.52	213.24	ENSG00000182944	EWSR1	EWS RNA binding protein 1 [Source:HGNC Symbol;Acc:HGNC:3508]
ENST00000309007.9	2995	2828.86	8910.52	212.707	ENSG00000113758	DBN1	drebrin 1 [Source:HGNC Symbol;Acc:HGNC:2695]
ENST00000696123.1	818	651.906	2051.64	212.524	ENSG00000126768	TIMM17B	translocase of inner mitochondrial membrane 17B [Source:HGNC Symbol;Acc:HGNC:17310]
ENST00000393891.8	1059	892.858	2805.63	212.196	ENSG00000196531	NACA	nascent polypeptide associated complex subunit alpha [Source:HGNC Symbol;Acc:HGNC:7629]
ENST00000557342.6	376	212.284	664.967	211.531	ENSG00000119705	SLIRP	SRA stem-loop interacting RNA binding protein [Source:HGNC Symbol;Acc:HGNC:20495]
ENST00000344795.8	1069	902.858	2822.9	211.138	ENSG00000101084	RAB5IF	RAB5 interacting factor [Source:HGNC Symbol;Acc:HGNC:15870]
ENST00000377811.4	586	419.95	1312.98	211.131	ENSG00000147123	NDUFB11	NADH:ubiquinone oxidoreductase subunit B11 [Source:HGNC Symbol;Acc:HGNC:20372]
ENST00000340857.4	2204	2037.86	6369	211.051	ENSG00000189060	H1-0	H1.0 linker histone [Source:HGNC Symbol;Acc:HGNC:4714]
ENST00000250498.9	684	517.925	1614	210.44	ENSG00000129562	DAD1	defender against cell death 1 [Source:HGNC Symbol;Acc:HGNC:2664]
ENST00000391971.7	3251	3084.86	9606.82	210.298	ENSG00000168385	SEPTIN2	septin 2 [Source:HGNC Symbol;Acc:HGNC:7729]
ENST00000225603.9	2182	2015.86	6258.53	209.654	ENSG00000108468	CBX1	chromobox 1 [Source:HGNC Symbol;Acc:HGNC:1551]
ENST00000426002.5	1839	1672.86	5193.59	209.652	ENSG00000164054	SHISA5	shisa family member 5 [Source:HGNC Symbol;Acc:HGNC:30376]
ENST00000265620.11	1866	1699.86	5265.3	209.171	ENSG00000087460	GNAS	GNAS complex locus [Source:HGNC Symbol;Acc:HGNC:4392]
ENST00000481647.5	576	409.959	1269.84	209.169	ENSG00000189159	JPT1	Jupiter microtubule associated homolog 1 [Source:HGNC Symbol;Acc:HGNC:14569]
ENST00000422318.7	1877	1710.86	5287.14	208.688	ENSG00000168268	NT5DC2	5'-nucleotidase domain containing 2 [Source:HGNC Symbol;Acc:HGNC:25717]
ENST00000404735.1	796	629.907	1946.15	208.636	ENSG00000143947	RPS27A	ribosomal protein S27a [Source:HGNC Symbol;Acc:HGNC:10417]
ENST00000358455.4	498	332.102	1024.84	208.389	ENSG00000198618	PPIAP22	peptidylprolyl isomerase A pseudogene 22 [Source:HGNC Symbol;Acc:HGNC:17236]
ENST00000301012.8	1799	1632.86	5036	208.271	ENSG00000167508	MVD	mevalonate diphosphate decarboxylase [Source:HGNC Symbol;Acc:HGNC:7529]
ENST00000003100.13	3155	2988.86	9217.47	208.256	ENSG00000001630	CYP51A1	cytochrome P450 family 51 subfamily A member 1 [Source:HGNC Symbol;Acc:HGNC:2649]
ENST00000227520.10	1851	1684.86	5186	207.855	ENSG00000110104	CCDC86	coiled-coil domain containing 86 [Source:HGNC Symbol;Acc:HGNC:28359]
ENST00000620941.1	869	702.902	2160	207.515	ENSG00000112081	SRSF3	serine and arginine rich splicing factor 3 [Source:HGNC Symbol;Acc:HGNC:10785]
ENST00000216181.11	7451	7284.86	22382.6	207.481	ENSG00000100345	MYH9	myosin heavy chain 9 [Source:HGNC Symbol;Acc:HGNC:7579]
ENST00000338167.10	3697	3530.86	10847.6	207.464	ENSG00000084234	APLP2	amyloid beta precursor like protein 2 [Source:HGNC Symbol;Acc:HGNC:598]
ENST00000582743.6	2599	2432.86	7460.01	207.068	ENSG00000141526	SLC16A3	solute carrier family 16 member 3 [Source:HGNC Symbol;Acc:HGNC:10924]
ENST00000367075.4	3052	2885.86	8833.99	206.715	ENSG00000092820	EZR	ezrin [Source:HGNC Symbol;Acc:HGNC:12691]
ENST00000265498.6	740	573.918	1755.03	206.503	ENSG00000085871	MGST2	microsomal glutathione S-transferase 2 [Source:HGNC Symbol;Acc:HGNC:7063]
ENST00000596731.7	619	452.94	1384.07	206.352	ENSG00000105583	WDR83OS	WD repeat domain 83 opposite strand [Source:HGNC Symbol;Acc:HGNC:30203]
ENST00000398881.4	565	398.972	1219.01	206.327	ENSG00000214736	TOMM6	translocase of outer mitochondrial membrane 6 [Source:HGNC Symbol;Acc:HGNC:34528]
ENST00000373548.8	2118	1951.86	5947	205.75	ENSG00000116478	HDAC1	histone deacetylase 1 [Source:HGNC Symbol;Acc:HGNC:4852]
ENST00000262061.7	1890	1723.86	5247.87	205.576	ENSG00000111481	COPZ1	COPI coat complex subunit zeta 1 [Source:HGNC Symbol;Acc:HGNC:2243]
ENST00000216714.8	1453	1286.86	3912.77	205.326	ENSG00000100823	APEX1	apurinic/apyrimidinic endodeoxyribonuclease 1 [Source:HGNC Symbol;Acc:HGNC:587]
ENST00000223642.3	5464	5297.86	16090.7	205.1	ENSG00000106804	C5	complement C5 [Source:HGNC Symbol;Acc:HGNC:1331]
ENST00000219479.7	1000	833.858	2527.35	204.675	ENSG00000103202	NME4	NME/NM23 nucleoside diphosphate kinase 4 [Source:HGNC Symbol;Acc:HGNC:7852]
ENST00000264202.8	1675	1508.86	4571.92	204.616	ENSG00000077549	CAPZB	capping actin protein of muscle Z-line subunit beta [Source:HGNC Symbol;Acc:HGNC:1491]
ENST00000175091.5	1365	1198.86	3627	204.301	ENSG00000068697	LAPTM4A	lysosomal protein transmembrane 4 alpha [Source:HGNC Symbol;Acc:HGNC:6924]
ENST00000678246.1	2674	2507.86	7577.84	204.048	ENSG00000115053	NCL	nucleolin [Source:HGNC Symbol;Acc:HGNC:7667]
ENST00000695775.1	2506	2339.86	7068.88	204.01	ENSG00000067064	IDI1	isopentenyl-diphosphate delta isomerase 1 [Source:HGNC Symbol;Acc:HGNC:5387]
ENST00000395384.9	2200	2033.86	6141.64	203.917	ENSG00000103485	QPRT	quinolinate phosphoribosyltransferase [Source:HGNC Symbol;Acc:HGNC:9755]
ENST00000339083.12	1117	950.858	2864.55	203.437	ENSG00000155366	RHOC	ras homolog family member C [Source:HGNC Symbol;Acc:HGNC:669]
ENST00000552819.5	1418	1251.86	3768.94	203.308	ENSG00000197111	PCBP2	poly(rC) binding protein 2 [Source:HGNC Symbol;Acc:HGNC:8648]
ENST00000358901.11	3746	3579.86	10771.9	203.197	ENSG00000165280	VCP	valosin containing protein [Source:HGNC Symbol;Acc:HGNC:12666]
ENST00000262722.11	2251	2084.86	6263.03	202.861	ENSG00000077942	FBLN1	fibulin 1 [Source:HGNC Symbol;Acc:HGNC:3600]
ENST00000442819.6	2248	2081.86	6243.16	202.509	ENSG00000169045	HNRNPH1	heterogeneous nuclear ribonucleoprotein H1 [Source:HGNC Symbol;Acc:HGNC:5041]
ENST00000311487.9	1920	1753.86	5257.99	202.449	ENSG00000137309	HMGA1	high mobility group AT-hook 1 [Source:HGNC Symbol;Acc:HGNC:5010]
ENST00000472628.1	639	472.939	1414.79	202.013	ENSG00000198242	RPL23A	ribosomal protein L23a [Source:HGNC Symbol;Acc:HGNC:10317]
ENST00000396386.7	2061	1894.86	5664.12	201.858	ENSG00000122565	CBX3	chromobox 3 [Source:HGNC Symbol;Acc:HGNC:1553]
ENST00000262213.7	3056	2889.86	8624.41	201.532	ENSG00000067167	TRAM1	translocation associated membrane protein 1 [Source:HGNC Symbol;Acc:HGNC:20568]
ENST00000312629.10	1733	1566.86	4666	201.097	ENSG00000175634	RPS6KB2	ribosomal protein S6 kinase B2 [Source:HGNC Symbol;Acc:HGNC:10437]
ENST00000274787.3	654	487.931	1447	200.263	ENSG00000146066	HIGD2A	HIG1 hypoxia inducible domain family member 2A [Source:HGNC Symbol;Acc:HGNC:28311]
ENST00000559463.5	852	685.904	2031.37	199.993	ENSG00000108107	RPL28	ribosomal protein L28 [Source:HGNC Symbol;Acc:HGNC:10330]
ENST00000369159.3	533	367.017	1086.11	199.838	ENSG00000288825	H2AC18	H2A clustered histone 18 [Source:HGNC Symbol;Acc:HGNC:4736]
ENST00000253794.7	1088	921.858	2728	199.835	ENSG00000131475	VPS25	vacuolar protein sorting 25 homolog [Source:HGNC Symbol;Acc:HGNC:28122]
ENST00000313511.8	2011	1844.86	5443	199.235	ENSG00000178952	TUFM	Tu translation elongation factor, mitochondrial [Source:HGNC Symbol;Acc:HGNC:12420]
ENST00000328923.8	2157	1990.86	5865.63	198.96	ENSG00000182199	SHMT2	serine hydroxymethyltransferase 2 [Source:HGNC Symbol;Acc:HGNC:10852]
ENST00000349496.11	3661	3494.86	10280.6	198.645	ENSG00000168036	CTNNB1	catenin beta 1 [Source:HGNC Symbol;Acc:HGNC:2514]
ENST00000528164.1	561	394.976	1160.17	198.355	ENSG00000151366	NDUFC2	NADH:ubiquinone oxidoreductase subunit C2 [Source:HGNC Symbol;Acc:HGNC:7706]
ENST00000237305.12	2367	2200.86	6441.57	197.647	ENSG00000118515	SGK1	serum/glucocorticoid regulated kinase 1 [Source:HGNC Symbol;Acc:HGNC:10810]
ENST00000216727.9	1811	1644.86	4791.49	196.713	ENSG00000100836	PABPN1	poly(A) binding protein nuclear 1 [Source:HGNC Symbol;Acc:HGNC:8565]
ENST00000581874.1	517	351.048	1021.51	196.501	ENSG00000189159	JPT1	Jupiter microtubule associated homolog 1 [Source:HGNC Symbol;Acc:HGNC:14569]
ENST00000402696.9	20166	19999.9	57957.3	195.691	ENSG00000091513	TF	transferrin [Source:HGNC Symbol;Acc:HGNC:11740]
ENST00000380276.6	940	773.895	2241.2	195.564	ENSG00000160201	U2AF1	U2 small nuclear RNA auxiliary factor 1 [Source:HGNC Symbol;Acc:HGNC:12453]
ENST00000360718.5	2253	2086.86	6001.81	194.214	ENSG00000161011	SQSTM1	sequestosome 1 [Source:HGNC Symbol;Acc:HGNC:11280]
ENST00000265689.9	2714	2547.86	7316.77	193.925	ENSG00000110721	CHKA	choline kinase alpha [Source:HGNC Symbol;Acc:HGNC:1937]
ENST00000216479.8	1337	1170.86	3358.81	193.719	ENSG00000100591	AHSA1	activator of HSP90 ATPase activity 1 [Source:HGNC Symbol;Acc:HGNC:1189]
ENST00000251413.8	1608	1441.86	4132.82	193.56	ENSG00000131462	TUBG1	tubulin gamma 1 [Source:HGNC Symbol;Acc:HGNC:12417]
ENST00000530028.3	2040	1873.86	5349.83	192.794	ENSG00000255302	EID1	EP300 interacting inhibitor of differentiation 1 [Source:HGNC Symbol;Acc:HGNC:1191]
ENST00000504734.5	2232	2065.86	5880.56	192.225	ENSG00000127022	CANX	calnexin [Source:HGNC Symbol;Acc:HGNC:1473]
ENST00000393784.8	2903	2736.86	7778.95	191.937	ENSG00000113719	ERGIC1	endoplasmic reticulum-golgi intermediate compartment 1 [Source:HGNC Symbol;Acc:HGNC:29205]
ENST00000373232.8	1292	1125.86	3196.95	191.753	ENSG00000180817	PPA1	inorganic pyrophosphatase 1 [Source:HGNC Symbol;Acc:HGNC:9226]
ENST00000483994.1	678	511.927	1450.27	191.307	ENSG00000116459	ATP5PB	ATP synthase peripheral stalk-membrane subunit b [Source:HGNC Symbol;Acc:HGNC:840]
ENST00000322535.11	3272	3105.86	8782.01	190.943	ENSG00000087365	SF3B2	splicing factor 3b subunit 2 [Source:HGNC Symbol;Acc:HGNC:10769]
ENST00000391976.6	4489	4322.86	12193.6	190.481	ENSG00000115677	HDLBP	high density lipoprotein binding protein [Source:HGNC Symbol;Acc:HGNC:4857]
ENST00000265056.12	3434	3267.86	9215	190.424	ENSG00000073111	MCM2	minichromosome maintenance complex component 2 [Source:HGNC Symbol;Acc:HGNC:6944]
ENST00000560595.6	1546	1379.86	3890.6	190.402	ENSG00000140374	ETFA	electron transfer flavoprotein subunit alpha [Source:HGNC Symbol;Acc:HGNC:3481]
ENST00000551840.5	1874	1707.86	4801.51	189.852	ENSG00000111142	METAP2	methionyl aminopeptidase 2 [Source:HGNC Symbol;Acc:HGNC:16672]
ENST00000467076.5	1178	1011.86	2843.37	189.76	ENSG00000160752	FDPS	farnesyl diphosphate synthase [Source:HGNC Symbol;Acc:HGNC:3631]
ENST00000705486.1	2349	2182.86	6123.59	189.44	ENSG00000122545	SEPTIN7	septin 7 [Source:HGNC Symbol;Acc:HGNC:1717]
ENST00000389266.8	2437	2270.86	6366.56	189.324	ENSG00000106105	GARS1	glycyl-tRNA synthetase 1 [Source:HGNC Symbol;Acc:HGNC:4162]
ENST00000022615.9	1418	1251.86	3509.27	189.301	ENSG00000078668	VDAC3	voltage dependent anion channel 3 [Source:HGNC Symbol;Acc:HGNC:12674]
ENST00000598441.6	1671	1504.86	4216.7	189.22	ENSG00000104852	SNRNP70	small nuclear ribonucleoprotein U1 subunit 70 [Source:HGNC Symbol;Acc:HGNC:11150]
ENST00000644362.1	2405	2238.86	6262.87	188.902	ENSG00000102144	PGK1	phosphoglycerate kinase 1 [Source:HGNC Symbol;Acc:HGNC:8896]
ENST00000398165.8	2495	2328.86	6510.84	188.792	ENSG00000160200	CBS	cystathionine beta-synthase [Source:HGNC Symbol;Acc:HGNC:1550]
ENST00000399494.5	1282	1115.86	3116.69	188.615	ENSG00000189403	HMGB1	high mobility group box 1 [Source:HGNC Symbol;Acc:HGNC:4983]
ENST00000246043.8	4737	4570.86	12764.4	188.579	ENSG00000125844	RRBP1	ribosome binding protein 1 [Source:HGNC Symbol;Acc:HGNC:10448]
ENST00000561277.5	1592	1425.86	3980	188.494	ENSG00000140391	TSPAN3	tetraspanin 3 [Source:HGNC Symbol;Acc:HGNC:17752]
ENST00000317702.10	1879	1712.86	4774.58	188.237	ENSG00000176014	TUBB6	tubulin beta 6 class V [Source:HGNC Symbol;Acc:HGNC:20776]
ENST00000360840.9	1483	1316.86	3650.02	187.174	ENSG00000116221	MRPL37	mitochondrial ribosomal protein L37 [Source:HGNC Symbol;Acc:HGNC:14034]
ENST00000338825.5	827	660.905	1826	186.575	ENSG00000187840	EIF4EBP1	eukaryotic translation initiation factor 4E binding protein 1 [Source:HGNC Symbol;Acc:HGNC:3288]
ENST00000314797.10	3078	2911.86	8045	186.572	ENSG00000181789	COPG1	COPI coat complex subunit gamma 1 [Source:HGNC Symbol;Acc:HGNC:2236]
ENST00000518406.5	595	428.948	1183.55	186.325	ENSG00000156467	UQCRB	ubiquinol-cytochrome c reductase binding protein [Source:HGNC Symbol;Acc:HGNC:12582]
ENST00000367569.4	690	523.925	1445	186.247	ENSG00000169976	SF3B5	splicing factor 3b subunit 5 [Source:HGNC Symbol;Acc:HGNC:21083]
ENST00000301964.7	1974	1807.86	4985.9	186.239	ENSG00000171148	TADA3	transcriptional adaptor 3 [Source:HGNC Symbol;Acc:HGNC:19422]
ENST00000228306.8	1257	1090.86	3006.24	186.1	ENSG00000089157	RPLP0	ribosomal protein lateral stalk subunit P0 [Source:HGNC Symbol;Acc:HGNC:10371]
ENST00000532097.6	1589	1422.86	3907.93	185.471	ENSG00000185627	PSMD13	proteasome 26S subunit, non-ATPase 13 [Source:HGNC Symbol;Acc:HGNC:9558]
ENST00000588991.7	2036	1869.86	5129.84	185.262	ENSG00000105220	GPI	glucose-6-phosphate isomerase [Source:HGNC Symbol;Acc:HGNC:4458]
ENST00000418539.2	200	62.361	171	185.172	ENSG00000236824	BCYRN1	brain cytoplasmic RNA 1 [Source:HGNC Symbol;Acc:HGNC:1022]
ENST00000362034.7	693	526.924	1443.98	185.056	ENSG00000197345	MRPL21	mitochondrial ribosomal protein L21 [Source:HGNC Symbol;Acc:HGNC:14479]
ENST00000278412.7	2831	2664.86	7298	184.936	ENSG00000149136	SSRP1	structure specific recognition protein 1 [Source:HGNC Symbol;Acc:HGNC:11327]
ENST00000225698.8	1169	1002.86	2743.16	184.715	ENSG00000108561	C1QBP	complement C1q binding protein [Source:HGNC Symbol;Acc:HGNC:1243]
ENST00000445755.7	987	820.888	2242.43	184.47	ENSG00000007080	CCDC124	coiled-coil domain containing 124 [Source:HGNC Symbol;Acc:HGNC:25171]
ENST00000268668.11	675	508.928	1386.72	184.002	ENSG00000140990	NDUFB10	NADH:ubiquinone oxidoreductase subunit B10 [Source:HGNC Symbol;Acc:HGNC:7696]
ENST00000393820.2	1598	1431.86	3896.31	183.757	ENSG00000181163	NPM1	nucleophosmin 1 [Source:HGNC Symbol;Acc:HGNC:7910]
ENST00000525684.1	575	408.96	1109.83	183.258	ENSG00000110696	C11orf58	chromosome 11 open reading frame 58 [Source:HGNC Symbol;Acc:HGNC:16990]
ENST00000265304.11	677	510.928	1386.22	183.216	ENSG00000106028	SSBP1	single stranded DNA binding protein 1 [Source:HGNC Symbol;Acc:HGNC:11317]
ENST00000577269.5	1319	1152.86	3127.53	183.196	ENSG00000161960	EIF4A1	eukaryotic translation initiation factor 4A1 [Source:HGNC Symbol;Acc:HGNC:3282]
ENST00000222284.10	868	701.902	1904.09	183.189	ENSG00000105677	TMEM147	transmembrane protein 147 [Source:HGNC Symbol;Acc:HGNC:30414]
ENST00000423516.5	2075	1908.86	5177.11	183.149	ENSG00000163931	TKT	transketolase [Source:HGNC Symbol;Acc:HGNC:11834]
ENST00000499869.7	2993	2826.86	7664.3	183.088	ENSG00000071127	WDR1	WD repeat domain 1 [Source:HGNC Symbol;Acc:HGNC:12754]
ENST00000290158.9	6058	5891.86	15969.7	183.036	ENSG00000108424	KPNB1	karyopherin subunit beta 1 [Source:HGNC Symbol;Acc:HGNC:6400]
ENST00000256854.10	2762	2595.86	7029	182.853	ENSG00000134440	NARS1	asparaginyl-tRNA synthetase 1 [Source:HGNC Symbol;Acc:HGNC:7643]
ENST00000439527.6	2802	2635.86	7137.1	182.848	ENSG00000126261	UBA2	ubiquitin like modifier activating enzyme 2 [Source:HGNC Symbol;Acc:HGNC:30661]
ENST00000455878.2	1333	1166.86	3158.45	182.788	ENSG00000013275	PSMC4	proteasome 26S subunit, ATPase 4 [Source:HGNC Symbol;Acc:HGNC:9551]
ENST00000703969.1	1248	1081.86	2921.16	182.337	ENSG00000138668	HNRNPD	heterogeneous nuclear ribonucleoprotein D [Source:HGNC Symbol;Acc:HGNC:5036]
ENST00000256442.10	2029	1862.86	5023	182.085	ENSG00000134057	CCNB1	cyclin B1 [Source:HGNC Symbol;Acc:HGNC:1579]
ENST00000243563.8	1277	1110.86	2994	182.005	ENSG00000077312	SNRPA	small nuclear ribonucleoprotein polypeptide A [Source:HGNC Symbol;Acc:HGNC:11151]
ENST00000398344.9	565	398.972	1069.62	181.041	ENSG00000099977	DDT	D-dopachrome tautomerase [Source:HGNC Symbol;Acc:HGNC:2732]
ENST00000368010.4	598	431.947	1158	181.037	ENSG00000143256	PFDN2	prefoldin subunit 2 [Source:HGNC Symbol;Acc:HGNC:8867]
ENST00000369583.4	2477	2310.86	6191	180.916	ENSG00000138166	DUSP5	dual specificity phosphatase 5 [Source:HGNC Symbol;Acc:HGNC:3071]
ENST00000402752.5	1132	965.858	2587.05	180.877	ENSG00000099901	RANBP1	RAN binding protein 1 [Source:HGNC Symbol;Acc:HGNC:9847]
ENST00000384776.1	107	13.347	35.689	180.572	ENSG00000207507	RNU6-9	RNA, U6 small nuclear 9 [Source:HGNC Symbol;Acc:HGNC:34269]
ENST00000291458.9	720	553.92	1480.95	180.545	ENSG00000160124	MIX23	mitochondrial matrix import factor 23 [Source:HGNC Symbol;Acc:HGNC:31136]
ENST00000247665.12	577	410.958	1098.63	180.528	ENSG00000054148	PHPT1	phosphohistidine phosphatase 1 [Source:HGNC Symbol;Acc:HGNC:30033]
ENST00000259818.8	1922	1755.86	4687.94	180.295	ENSG00000137285	TUBB2B	tubulin beta 2B class IIb [Source:HGNC Symbol;Acc:HGNC:30829]
ENST00000454824.6	2155	1988.86	5309.49	180.277	ENSG00000115053	NCL	nucleolin [Source:HGNC Symbol;Acc:HGNC:7667]
ENST00000544844.6	812	645.906	1722.98	180.137	ENSG00000173113	TRMT112	tRNA methyltransferase activator subunit 11-2 [Source:HGNC Symbol;Acc:HGNC:26940]
ENST00000379095.5	1340	1173.86	3118	179.371	ENSG00000182768	NGRN	neugrin, neurite outgrowth associated [Source:HGNC Symbol;Acc:HGNC:18077]
ENST00000531863.6	2660	2493.86	6609.65	178.977	ENSG00000254986	DPP3	dipeptidyl peptidase 3 [Source:HGNC Symbol;Acc:HGNC:3008]
ENST00000679862.1	3159	2992.86	7926	178.838	ENSG00000165280	VCP	valosin containing protein [Source:HGNC Symbol;Acc:HGNC:12666]
ENST00000352171.12	3594	3427.86	9052.17	178.328	ENSG00000078618	NRDC	nardilysin convertase [Source:HGNC Symbol;Acc:HGNC:7995]
ENST00000395510.7	2987	2820.86	7447.63	178.29	ENSG00000151239	TWF1	twinfilin actin binding protein 1 [Source:HGNC Symbol;Acc:HGNC:9620]
ENST00000409784.8	2448	2281.86	6014.98	178.007	ENSG00000138069	RAB1A	RAB1A, member RAS oncogene family [Source:HGNC Symbol;Acc:HGNC:9758]
ENST00000336812.5	2998	2831.86	7436	177.32	ENSG00000109606	DHX15	DEAH-box helicase 15 [Source:HGNC Symbol;Acc:HGNC:2738]
ENST00000291442.4	2383	2216.86	5821	177.317	ENSG00000160113	NR2F6	nuclear receptor subfamily 2 group F member 6 [Source:HGNC Symbol;Acc:HGNC:7977]
ENST00000217402.3	1602	1435.86	3762.95	176.973	ENSG00000101421	CHMP4B	charged multivesicular body protein 4B [Source:HGNC Symbol;Acc:HGNC:16171]
ENST00000397938.7	2400	2233.86	5853.67	176.955	ENSG00000182944	EWSR1	EWS RNA binding protein 1 [Source:HGNC Symbol;Acc:HGNC:3508]
ENST00000672924.1	2500	2333.86	6115.7	176.955	ENSG00000112245	PTP4A1	protein tyrosine phosphatase 4A1 [Source:HGNC Symbol;Acc:HGNC:9634]
ENST00000334982.9	1040	873.858	2287.59	176.778	ENSG00000173418	NAA20	N-alpha-acetyltransferase 20, NatB catalytic subunit [Source:HGNC Symbol;Acc:HGNC:15908]
ENST00000371437.5	421	255.934	669	176.518	ENSG00000125356	NDUFA1	NADH:ubiquinone oxidoreductase subunit A1 [Source:HGNC Symbol;Acc:HGNC:7683]
ENST00000605844.6	2162	1995.86	5213.89	176.41	ENSG00000270647	TAF15	TATA-box binding protein associated factor 15 [Source:HGNC Symbol;Acc:HGNC:11547]
ENST00000202834.12	1435	1268.86	3312.37	176.285	ENSG00000089063	TMEM230	transmembrane protein 230 [Source:HGNC Symbol;Acc:HGNC:15876]
ENST00000711332.1	1084	917.858	2392.91	176.052	ENSG00000103275	UBE2I	ubiquitin conjugating enzyme E2 I [Source:HGNC Symbol;Acc:HGNC:12485]
ENST00000565075.5	711	544.92	1419.61	175.925	ENSG00000103769	RAB11A	RAB11A, member RAS oncogene family [Source:HGNC Symbol;Acc:HGNC:9760]
ENST00000419783.3	899	732.9	1908.88	175.883	ENSG00000233276	GPX1	glutathione peroxidase 1 [Source:HGNC Symbol;Acc:HGNC:4553]
ENST00000320936.9	1328	1161.86	3018.91	175.464	ENSG00000099622	CIRBP	cold inducible RNA binding protein [Source:HGNC Symbol;Acc:HGNC:1982]
ENST00000270233.12	2409	2242.86	5823.92	175.349	ENSG00000187244	BCAM	basal cell adhesion molecule (Lutheran blood group) [Source:HGNC Symbol;Acc:HGNC:6722]
ENST00000249289.5	678	511.927	1327.9	175.165	ENSG00000128524	ATP6V1F	ATPase H+ transporting V1 subunit F [Source:HGNC Symbol;Acc:HGNC:16832]
ENST00000600480.2	4276	4109.86	10660.4	175.161	ENSG00000088247	KHSRP	KH-type splicing regulatory protein [Source:HGNC Symbol;Acc:HGNC:6316]
ENST00000296503.10	1441	1274.86	3298.85	174.74	ENSG00000164104	HMGB2	high mobility group box 2 [Source:HGNC Symbol;Acc:HGNC:5000]
ENST00000339526.8	3942	3775.86	9767.75	174.691	ENSG00000135821	GLUL	glutamate-ammonia ligase [Source:HGNC Symbol;Acc:HGNC:4341]
ENST00000227525.8	2129	1962.86	5073.7	174.553	ENSG00000110108	TMEM109	transmembrane protein 109 [Source:HGNC Symbol;Acc:HGNC:28771]
ENST00000502976.5	1626	1459.86	3773.36	174.545	ENSG00000169714	CNBP	CCHC-type zinc finger nucleic acid binding protein [Source:HGNC Symbol;Acc:HGNC:13164]
ENST00000590720.6	3182	3015.86	7794.89	174.538	ENSG00000131467	PSME3	proteasome activator subunit 3 [Source:HGNC Symbol;Acc:HGNC:9570]
ENST00000259396.9	764	597.913	1538.47	173.756	ENSG00000229314	ORM1	orosomucoid 1 [Source:HGNC Symbol;Acc:HGNC:8498]
ENST00000308595.10	3403	3236.86	8322	173.618	ENSG00000173020	GRK2	G protein-coupled receptor kinase 2 [Source:HGNC Symbol;Acc:HGNC:289]
ENST00000251849.9	3191	3024.86	7771.43	173.495	ENSG00000132155	RAF1	Raf-1 proto-oncogene, serine/threonine kinase [Source:HGNC Symbol;Acc:HGNC:9829]
ENST00000332556.5	2701	2534.86	6511	173.454	ENSG00000185896	LAMP1	lysosomal associated membrane protein 1 [Source:HGNC Symbol;Acc:HGNC:6499]
ENST00000393436.9	2049	1882.86	4826.73	173.112	ENSG00000127314	RAP1B	RAP1B, member of RAS oncogene family [Source:HGNC Symbol;Acc:HGNC:9857]
ENST00000400299.6	694	527.923	1352.51	173.006	ENSG00000198832	SELENOM	selenoprotein M [Source:HGNC Symbol;Acc:HGNC:30397]
ENST00000287667.12	4312	4145.86	10594.8	172.572	ENSG00000103512	NOMO1	NODAL modulator 1 [Source:HGNC Symbol;Acc:HGNC:30060]
ENST00000556760.5	851	684.904	1747.86	172.332	ENSG00000087302	RTRAF	RNA transcription, translation and transport factor [Source:HGNC Symbol;Acc:HGNC:23169]
ENST00000315758.10	2170	2003.86	5110.07	172.207	ENSG00000146701	MDH2	malate dehydrogenase 2 [Source:HGNC Symbol;Acc:HGNC:6971]
ENST00000524896.5	1207	1040.86	2648.96	171.86	ENSG00000149100	EIF3M	eukaryotic translation initiation factor 3 subunit M [Source:HGNC Symbol;Acc:HGNC:24460]
ENST00000356805.9	10211	10044.9	25558.9	171.826	ENSG00000115306	SPTBN1	spectrin beta, non-erythrocytic 1 [Source:HGNC Symbol;Acc:HGNC:11275]
ENST00000308696.11	3323	3156.86	8017.69	171.508	ENSG00000173692	PSMD1	proteasome 26S subunit, non-ATPase 1 [Source:HGNC Symbol;Acc:HGNC:9554]
ENST00000217971.8	1879	1712.86	4345.18	171.308	ENSG00000101856	PGRMC1	progesterone receptor membrane component 1 [Source:HGNC Symbol;Acc:HGNC:16090]
ENST00000217026.5	2668	2501.86	6340.65	171.144	ENSG00000101057	MYBL2	MYB proto-oncogene like 2 [Source:HGNC Symbol;Acc:HGNC:7548]
ENST00000555619.6	821	654.906	1659.01	171.064	ENSG00000119655	NPC2	NPC intracellular cholesterol transporter 2 [Source:HGNC Symbol;Acc:HGNC:14537]
ENST00000374077.8	366	202.747	513.413	171.002	ENSG00000125995	ROMO1	reactive oxygen species modulator 1 [Source:HGNC Symbol;Acc:HGNC:16185]
ENST00000378720.8	1121	954.858	2415.61	170.835	ENSG00000139684	ESD	esterase D [Source:HGNC Symbol;Acc:HGNC:3465]
ENST00000372805.8	2626	2459.86	6220.28	170.762	ENSG00000131236	CAP1	cyclase associated actin cytoskeleton regulatory protein 1 [Source:HGNC Symbol;Acc:HGNC:20040]
ENST00000216277.13	4515	4348.86	10987.7	170.616	ENSG00000090060	PAPOLA	poly(A) polymerase alpha [Source:HGNC Symbol;Acc:HGNC:14981]
ENST00000436459.2	1389	1222.86	3089.43	170.605	ENSG00000196205	EEF1A1P5	eukaryotic translation elongation factor 1 alpha 1 pseudogene 5 [Source:HGNC Symbol;Acc:HGNC:3200]
ENST00000253039.9	3457	3290.86	8308.9	170.5	ENSG00000130741	EIF2S3	eukaryotic translation initiation factor 2 subunit gamma [Source:HGNC Symbol;Acc:HGNC:3267]
ENST00000221494.10	1619	1452.86	3668	170.489	ENSG00000104897	SF3A2	splicing factor 3a subunit 2 [Source:HGNC Symbol;Acc:HGNC:10766]
ENST00000302763.12	3754	3587.86	9045.23	170.245	ENSG00000044115	CTNNA1	catenin alpha 1 [Source:HGNC Symbol;Acc:HGNC:2509]
ENST00000589978.1	496	330.109	831.436	170.084	ENSG00000108106	UBE2S	ubiquitin conjugating enzyme E2 S [Source:HGNC Symbol;Acc:HGNC:17895]
ENST00000262225.8	2544	2377.86	5984.11	169.943	ENSG00000086598	TMED2	transmembrane p24 trafficking protein 2 [Source:HGNC Symbol;Acc:HGNC:16996]
ENST00000262948.10	1727	1560.86	3919.84	169.588	ENSG00000126934	MAP2K2	mitogen-activated protein kinase kinase 2 [Source:HGNC Symbol;Acc:HGNC:6842]
ENST00000396525.7	3346	3179.86	7964.61	169.141	ENSG00000110321	EIF4G2	eukaryotic translation initiation factor 4 gamma 2 [Source:HGNC Symbol;Acc:HGNC:3297]
ENST00000215727.10	2203	2036.86	5101.62	169.137	ENSG00000099937	SERPIND1	serpin family D member 1 [Source:HGNC Symbol;Acc:HGNC:4838]
ENST00000367142.5	6399	6232.86	15573	168.724	ENSG00000069275	NUCKS1	nuclear casein kinase and cyclin dependent kinase substrate 1 [Source:HGNC Symbol;Acc:HGNC:29923]
ENST00000498737.8	1072	905.858	2261.43	168.583	ENSG00000184983	NDUFA6	NADH:ubiquinone oxidoreductase subunit A6 [Source:HGNC Symbol;Acc:HGNC:7690]
ENST00000317534.6	667	500.93	1250.54	168.582	ENSG00000062582	MRPS24	mitochondrial ribosomal protein S24 [Source:HGNC Symbol;Acc:HGNC:14510]
ENST00000381395.5	4527	4360.86	10874.6	168.396	ENSG00000167244	IGF2	insulin like growth factor 2 [Source:HGNC Symbol;Acc:HGNC:5466]
ENST00000053867.8	2130	1963.86	4896	168.353	ENSG00000030582	GRN	granulin precursor [Source:HGNC Symbol;Acc:HGNC:4601]
ENST00000334478.9	596	429.948	1071.33	168.267	ENSG00000123349	PFDN5	prefoldin subunit 5 [Source:HGNC Symbol;Acc:HGNC:8869]
ENST00000291386.4	1284	1117.86	2784.82	168.229	ENSG00000160075	SSU72	SSU72 homolog, RNA polymerase II CTD phosphatase [Source:HGNC Symbol;Acc:HGNC:25016]
ENST00000379719.8	6162	5995.86	14935.8	168.216	ENSG00000205339	IPO7	importin 7 [Source:HGNC Symbol;Acc:HGNC:9852]
ENST00000367549.4	4493	4326.86	10777	168.196	ENSG00000135829	DHX9	DExH-box helicase 9 [Source:HGNC Symbol;Acc:HGNC:2750]
ENST00000254480.10	6354	6187.86	15391	167.964	ENSG00000173473	SMARCC1	SWI/SNF related, matrix associated, actin dependent regulator of chromatin subfamily c member 1 [Source:HGNC Symbol;Acc:HGNC:11104]
ENST00000372661.6	1028	861.858	2143.57	167.955	ENSG00000185222	TCEAL9	transcription elongation factor A like 9 [Source:HGNC Symbol;Acc:HGNC:30084]
ENST00000676698.1	1501	1334.86	3318.85	167.897	ENSG00000104408	EIF3E	eukaryotic translation initiation factor 3 subunit E [Source:HGNC Symbol;Acc:HGNC:3277]
ENST00000647795.1	1579	1412.86	3507.63	167.651	ENSG00000141543	EIF4A3	eukaryotic translation initiation factor 4A3 [Source:HGNC Symbol;Acc:HGNC:18683]
ENST00000320963.9	1750	1583.86	3926.96	167.429	ENSG00000117906	RCN2	reticulocalbin 2 [Source:HGNC Symbol;Acc:HGNC:9935]
ENST00000340541.4	1227	1060.86	2628.28	167.304	ENSG00000101558	VAPA	VAMP associated protein A [Source:HGNC Symbol;Acc:HGNC:12648]
ENST00000333628.4	1616	1449.86	3589.84	167.202	ENSG00000137267	TUBB2A	tubulin beta 2A class IIa [Source:HGNC Symbol;Acc:HGNC:12412]
ENST00000457156.6	1769	1602.86	3968.39	167.19	ENSG00000165119	HNRNPK	heterogeneous nuclear ribonucleoprotein K [Source:HGNC Symbol;Acc:HGNC:5044]
ENST00000392367.4	780	613.911	1518.83	167.068	ENSG00000132341	RAN	RAN, member RAS oncogene family [Source:HGNC Symbol;Acc:HGNC:9846]
ENST00000215574.9	1418	1251.86	3095	166.954	ENSG00000099804	CDC34	cell division cycle 34, ubiqiutin conjugating enzyme [Source:HGNC Symbol;Acc:HGNC:1734]
ENST00000261401.8	3814	3647.86	9006.79	166.734	ENSG00000110880	CORO1C	coronin 1C [Source:HGNC Symbol;Acc:HGNC:2254]
ENST00000397420.9	1545	1378.86	3402.17	166.62	ENSG00000177697	CD151	CD151 molecule (Raph blood group) [Source:HGNC Symbol;Acc:HGNC:1630]
ENST00000307363.10	2523	2356.86	5813.08	166.557	ENSG00000170266	GLB1	galactosidase beta 1 [Source:HGNC Symbol;Acc:HGNC:4298]
ENST00000262065.8	2569	2402.86	5900.02	165.812	ENSG00000108960	MMD	monocyte to macrophage differentiation associated [Source:HGNC Symbol;Acc:HGNC:7153]
ENST00000541679.7	572	405.967	995.905	165.66	ENSG00000132341	RAN	RAN, member RAS oncogene family [Source:HGNC Symbol;Acc:HGNC:9846]
ENST00000303575.9	4109	3942.86	9672	165.652	ENSG00000170348	TMED10	transmembrane p24 trafficking protein 10 [Source:HGNC Symbol;Acc:HGNC:16998]
ENST00000615790.5	6394	6227.86	15276.1	165.639	ENSG00000242265	PEG10	paternally expressed 10 [Source:HGNC Symbol;Acc:HGNC:14005]
ENST00000300408.8	1834	1667.86	4089.59	165.581	ENSG00000167085	PHB1	prohibitin 1 [Source:HGNC Symbol;Acc:HGNC:8912]
ENST00000535011.6	3210	3043.86	7457.42	165.445	ENSG00000128595	CALU	calumenin [Source:HGNC Symbol;Acc:HGNC:1458]
ENST00000552766.5	1085	918.858	2249.7	165.336	ENSG00000170515	PA2G4	proliferation-associated 2G4 [Source:HGNC Symbol;Acc:HGNC:8550]
ENST00000366923.8	4862	4695.86	11487	165.189	ENSG00000136628	EPRS1	glutamyl-prolyl-tRNA synthetase 1 [Source:HGNC Symbol;Acc:HGNC:3418]
ENST00000371224.7	3352	3185.86	7773	164.76	ENSG00000059573	ALDH18A1	aldehyde dehydrogenase 18 family member A1 [Source:HGNC Symbol;Acc:HGNC:9722]
ENST00000591462.6	2063	1896.86	4613.09	164.228	ENSG00000130175	PRKCSH	protein kinase C substrate 80K-H [Source:HGNC Symbol;Acc:HGNC:9411]
ENST00000263620.8	5948	5781.86	14051	164.108	ENSG00000116017	ARID3A	AT-rich interaction domain 3A [Source:HGNC Symbol;Acc:HGNC:3031]
ENST00000344357.9	1656	1489.86	3620.09	164.083	ENSG00000138430	OLA1	Obg like ATPase 1 [Source:HGNC Symbol;Acc:HGNC:28833]
ENST00000289316.2	789	622.908	1510.52	163.755	ENSG00000158373	H2BC5	H2B clustered histone 5 [Source:HGNC Symbol;Acc:HGNC:4747]
ENST00000433497.5	3047	2880.86	6984.04	163.71	ENSG00000100852	ARHGAP5	Rho GTPase activating protein 5 [Source:HGNC Symbol;Acc:HGNC:675]
ENST00000517682.6	429	263.767	638.261	163.406	ENSG00000164919	COX6C	cytochrome c oxidase subunit 6C [Source:HGNC Symbol;Acc:HGNC:2285]
ENST00000349048.9	2907	2740.86	6613	162.931	ENSG00000141959	PFKL	phosphofructokinase, liver type [Source:HGNC Symbol;Acc:HGNC:8876]
ENST00000607355.3	534	368.015	887.151	162.788	ENSG00000288859	H2AC19	H2A clustered histone 19 [Source:HGNC Symbol;Acc:HGNC:29668]
ENST00000369307.4	796	629.907	1517.92	162.729	ENSG00000265241	RBM8A	RNA binding motif protein 8A [Source:HGNC Symbol;Acc:HGNC:9905]
ENST00000313115.11	471	305.272	735.62	162.726	ENSG00000177556	ATOX1	antioxidant 1 copper chaperone [Source:HGNC Symbol;Acc:HGNC:798]
ENST00000608443.6	1761	1594.86	3840.89	162.63	ENSG00000105701	FKBP8	FKBP prolyl isomerase 8 [Source:HGNC Symbol;Acc:HGNC:3724]
ENST00000342192.9	2861	2694.86	6488.21	162.585	ENSG00000185651	UBE2L3	ubiquitin conjugating enzyme E2 L3 [Source:HGNC Symbol;Acc:HGNC:12488]
ENST00000329970.8	788	621.909	1494	162.223	ENSG00000155115	GTF3C6	general transcription factor IIIC subunit 6 [Source:HGNC Symbol;Acc:HGNC:20872]
ENST00000333676.8	1009	842.858	2023	162.081	ENSG00000262814	MRPL12	mitochondrial ribosomal protein L12 [Source:HGNC Symbol;Acc:HGNC:10378]
ENST00000415826.3	1075	908.858	2181.36	162.077	ENSG00000176485	PLAAT3	phospholipase A and acyltransferase 3 [Source:HGNC Symbol;Acc:HGNC:17825]
ENST00000272638.14	3771	3604.86	8643	161.907	ENSG00000144224	UBXN4	UBX domain protein 4 [Source:HGNC Symbol;Acc:HGNC:14860]
ENST00000246802.10	1504	1337.86	3206	161.824	ENSG00000105373	NOP53	NOP53 ribosome biogenesis factor [Source:HGNC Symbol;Acc:HGNC:4333]
ENST00000302418.5	5866	5699.86	13654	161.766	ENSG00000170759	KIF5B	kinesin family member 5B [Source:HGNC Symbol;Acc:HGNC:6324]
ENST00000216038.6	2019	1852.86	4424	161.237	ENSG00000100220	RTCB	RNA 2',3'-cyclic phosphate and 5'-OH ligase [Source:HGNC Symbol;Acc:HGNC:26935]
ENST00000309851.10	1164	997.858	2382.12	161.207	ENSG00000134184	GSTM1	glutathione S-transferase mu 1 [Source:HGNC Symbol;Acc:HGNC:4632]
ENST00000345046.12	1284	1117.86	2666.75	161.097	ENSG00000185825	BCAP31	B cell receptor associated protein 31 [Source:HGNC Symbol;Acc:HGNC:16695]
ENST00000546591.6	676	509.928	1215.6	160.98	ENSG00000229117	RPL41	ribosomal protein L41 [Source:HGNC Symbol;Acc:HGNC:10354]
ENST00000436882.1	273	118.782	283.135	160.966	ENSG00000234664	HMGN2P5	high mobility group nucleosomal binding domain 2 pseudogene 5 [Source:HGNC Symbol;Acc:HGNC:33568]
ENST00000234160.5	2447	2280.86	5433	160.854	ENSG00000115806	GORASP2	golgi reassembly stacking protein 2 [Source:HGNC Symbol;Acc:HGNC:17500]
ENST00000313288.9	2799	2632.86	6271.28	160.849	ENSG00000013810	TACC3	transforming acidic coiled-coil containing protein 3 [Source:HGNC Symbol;Acc:HGNC:11524]
ENST00000272348.7	594	427.948	1018.6	160.732	ENSG00000143977	SNRPG	small nuclear ribonucleoprotein polypeptide G [Source:HGNC Symbol;Acc:HGNC:11163]
ENST00000249014.5	2148	1981.86	4708	160.419	ENSG00000128283	CDC42EP1	CDC42 effector protein 1 [Source:HGNC Symbol;Acc:HGNC:17014]
ENST00000288207.7	1488	1321.86	3132.18	160.012	ENSG00000157456	CCNB2	cyclin B2 [Source:HGNC Symbol;Acc:HGNC:1580]
ENST00000318602.12	4610	4443.86	10517	159.817	ENSG00000175899	A2M	alpha-2-macroglobulin [Source:HGNC Symbol;Acc:HGNC:7]
ENST00000339872.8	2319	2152.86	5089.61	159.647	ENSG00000189403	HMGB1	high mobility group box 1 [Source:HGNC Symbol;Acc:HGNC:4983]
ENST00000361681.2	525	359.03	848	159.498	ENSG00000198695	MT-ND6	mitochondrially encoded NADH:ubiquinone oxidoreductase core subunit 6 [Source:HGNC Symbol;Acc:HGNC:7462]
ENST00000309451.7	599	432.947	1022.25	159.446	ENSG00000173272	MZT2A	mitotic spindle organizing protein 2A [Source:HGNC Symbol;Acc:HGNC:33187]
ENST00000344843.12	700	533.922	1259.14	159.253	ENSG00000242485	MRPL20	mitochondrial ribosomal protein L20 [Source:HGNC Symbol;Acc:HGNC:14478]
ENST00000550697.6	708	541.921	1277.75	159.221	ENSG00000092841	MYL6	myosin light chain 6 [Source:HGNC Symbol;Acc:HGNC:7587]
ENST00000263270.11	789	622.908	1466.61	158.994	ENSG00000042753	AP2S1	adaptor related protein complex 2 subunit sigma 1 [Source:HGNC Symbol;Acc:HGNC:565]
ENST00000360001.12	1933	1766.86	4156.63	158.866	ENSG00000078808	SDF4	stromal cell derived factor 4 [Source:HGNC Symbol;Acc:HGNC:24188]
ENST00000303731.9	812	645.906	1518.27	158.734	ENSG00000170043	TRAPPC1	trafficking protein particle complex subunit 1 [Source:HGNC Symbol;Acc:HGNC:19894]
ENST00000573928.1	476	310.236	729.055	158.693	ENSG00000170296	GABARAP	GABA type A receptor-associated protein [Source:HGNC Symbol;Acc:HGNC:4067]
ENST00000287169.8	4443	4276.86	10042	158.557	ENSG00000156599	ZDHHC5	zinc finger DHHC-type palmitoyltransferase 5 [Source:HGNC Symbol;Acc:HGNC:18472]
ENST00000677123.1	2096	1929.86	4524.94	158.335	ENSG00000130175	PRKCSH	protein kinase C substrate 80K-H [Source:HGNC Symbol;Acc:HGNC:9411]
ENST00000242776.9	1498	1331.86	3122.47	158.318	ENSG00000123136	DDX39A	DExD-box helicase 39A [Source:HGNC Symbol;Acc:HGNC:17821]
ENST00000355426.8	2708	2541.86	5959.15	158.316	ENSG00000115380	EFEMP1	EGF containing fibulin extracellular matrix protein 1 [Source:HGNC Symbol;Acc:HGNC:3218]
ENST00000314606.9	1811	1644.86	3852.07	158.145	ENSG00000179115	FARSA	phenylalanyl-tRNA synthetase subunit alpha [Source:HGNC Symbol;Acc:HGNC:3592]
ENST00000344034.5	2210	2043.86	4785	158.096	ENSG00000115241	PPM1G	protein phosphatase, Mg2+/Mn2+ dependent 1G [Source:HGNC Symbol;Acc:HGNC:9278]
ENST00000377813.6	5049	4882.86	11428.2	158.049	ENSG00000125844	RRBP1	ribosome binding protein 1 [Source:HGNC Symbol;Acc:HGNC:10448]
ENST00000234875.9	2061	1894.86	4430.99	157.912	ENSG00000116251	RPL22	ribosomal protein L22 [Source:HGNC Symbol;Acc:HGNC:10315]
ENST00000358290.9	1782	1615.86	3778.2	157.896	ENSG00000198189	HSD17B11	hydroxysteroid 17-beta dehydrogenase 11 [Source:HGNC Symbol;Acc:HGNC:22960]
ENST00000532820.5	3438	3271.86	7647	157.829	ENSG00000135387	CAPRIN1	cell cycle associated protein 1 [Source:HGNC Symbol;Acc:HGNC:6743]
ENST00000292408.9	3093	2926.86	6834.57	157.689	ENSG00000160867	FGFR4	fibroblast growth factor receptor 4 [Source:HGNC Symbol;Acc:HGNC:3691]
ENST00000248450.9	1760	1593.86	3719.74	157.599	ENSG00000127837	AAMP	angio associated migratory cell protein [Source:HGNC Symbol;Acc:HGNC:18]
ENST00000301634.12	1431	1264.86	2950.33	157.514	ENSG00000167900	TK1	thymidine kinase 1 [Source:HGNC Symbol;Acc:HGNC:11830]
ENST00000265896.10	2962	2795.86	6509	157.213	ENSG00000104549	SQLE	squalene epoxidase [Source:HGNC Symbol;Acc:HGNC:11279]
ENST00000360060.7	3665	3498.86	8136.17	157.031	ENSG00000152952	PLOD2	procollagen-lysine,2-oxoglutarate 5-dioxygenase 2 [Source:HGNC Symbol;Acc:HGNC:9082]
ENST00000304567.10	3258	3091.86	7186.11	156.951	ENSG00000171848	RRM2	ribonucleotide reductase regulatory subunit M2 [Source:HGNC Symbol;Acc:HGNC:10452]
ENST00000447146.7	1028	861.858	2000.88	156.775	ENSG00000102103	PQBP1	polyglutamine binding protein 1 [Source:HGNC Symbol;Acc:HGNC:9330]
ENST00000241052.5	2291	2124.86	4932	156.741	ENSG00000121691	CAT	catalase [Source:HGNC Symbol;Acc:HGNC:1516]
ENST00000311907.10	1990	1823.86	4232.38	156.706	ENSG00000180210	F2	coagulation factor II, thrombin [Source:HGNC Symbol;Acc:HGNC:3535]
ENST00000546392.6	964	797.889	1849.58	156.538	ENSG00000196531	NACA	nascent polypeptide associated complex subunit alpha [Source:HGNC Symbol;Acc:HGNC:7629]
ENST00000402458.1	462	296.337	686.228	156.377	ENSG00000100138	SNU13	small nuclear ribonucleoprotein 13 [Source:HGNC Symbol;Acc:HGNC:7819]
ENST00000262633.9	1692	1525.86	3532.43	156.333	ENSG00000126254	RBM42	RNA binding motif protein 42 [Source:HGNC Symbol;Acc:HGNC:28117]
ENST00000346169.7	5405	5238.86	12115	156.162	ENSG00000114867	EIF4G1	eukaryotic translation initiation factor 4 gamma 1 [Source:HGNC Symbol;Acc:HGNC:3296]
ENST00000306125.12	2449	2282.86	5274.14	156.014	ENSG00000172053	QARS1	glutaminyl-tRNA synthetase 1 [Source:HGNC Symbol;Acc:HGNC:9751]
ENST00000267935.13	895	728.9	1682.43	155.869	ENSG00000140365	COMMD4	COMM domain containing 4 [Source:HGNC Symbol;Acc:HGNC:26027]
ENST00000374866.9	6829	6662.86	15338.3	155.456	ENSG00000204262	COL5A2	collagen type V alpha 2 chain [Source:HGNC Symbol;Acc:HGNC:2210]
ENST00000002165.11	2385	2218.86	5107	155.427	ENSG00000001036	FUCA2	alpha-L-fucosidase 2 [Source:HGNC Symbol;Acc:HGNC:4008]
ENST00000301843.13	3249	3082.86	7087.82	155.256	ENSG00000085733	CTTN	cortactin [Source:HGNC Symbol;Acc:HGNC:3338]
ENST00000412716.8	2064	1897.86	4359.14	155.106	ENSG00000183283	DAZAP2	DAZ associated protein 2 [Source:HGNC Symbol;Acc:HGNC:2684]
ENST00000223321.9	1434	1267.86	2911.08	155.051	ENSG00000106588	PSMA2	proteasome 20S subunit alpha 2 [Source:HGNC Symbol;Acc:HGNC:9531]
ENST00000403490.3	1132	965.858	2211.66	154.63	ENSG00000177971	IMP3	IMP U3 small nucleolar ribonucleoprotein 3 [Source:HGNC Symbol;Acc:HGNC:14497]
ENST00000283882.4	1293	1126.86	2577.51	154.462	ENSG00000153774	CFDP1	craniofacial development protein 1 [Source:HGNC Symbol;Acc:HGNC:1873]
ENST00000540499.2	1453	1286.86	2941.96	154.382	ENSG00000182054	IDH2	isocitrate dehydrogenase (NADP(+)) 2 [Source:HGNC Symbol;Acc:HGNC:5383]
ENST00000394634.7	1978	1811.86	4133.81	154.069	ENSG00000205403	CFI	complement factor I [Source:HGNC Symbol;Acc:HGNC:5394]
ENST00000254193.11	1052	885.858	2018.66	153.882	ENSG00000131876	SNRPA1	small nuclear ribonucleoprotein polypeptide A' [Source:HGNC Symbol;Acc:HGNC:11152]
ENST00000407422.8	1730	1563.86	3561.97	153.81	ENSG00000099956	SMARCB1	SWI/SNF related, matrix associated, actin dependent regulator of chromatin, subfamily b, member 1 [Source:HGNC Symbol;Acc:HGNC:11103]
ENST00000237889.9	493	327.124	743.872	153.559	ENSG00000119013	NDUFB3	NADH:ubiquinone oxidoreductase subunit B3 [Source:HGNC Symbol;Acc:HGNC:7698]
ENST00000271628.9	1544	1377.86	3132	153.5	ENSG00000143368	SF3B4	splicing factor 3b subunit 4 [Source:HGNC Symbol;Acc:HGNC:10771]
ENST00000366560.4	1791	1624.86	3691.78	153.43	ENSG00000091483	FH	fumarate hydratase [Source:HGNC Symbol;Acc:HGNC:3700]
ENST00000461988.6	2446	2279.86	5169.48	153.119	ENSG00000127948	POR	cytochrome p450 oxidoreductase [Source:HGNC Symbol;Acc:HGNC:9208]
ENST00000525085.1	495	329.113	745.913	153.05	ENSG00000151366	NDUFC2	NADH:ubiquinone oxidoreductase subunit C2 [Source:HGNC Symbol;Acc:HGNC:7706]
ENST00000321765.10	3786	3619.86	8202	153.01	ENSG00000076382	SPAG5	sperm associated antigen 5 [Source:HGNC Symbol;Acc:HGNC:13452]
ENST00000227378.7	2186	2019.86	4567.88	152.716	ENSG00000109971	HSPA8	heat shock protein family A (Hsp70) member 8 [Source:HGNC Symbol;Acc:HGNC:5241]
ENST00000307712.11	3843	3676.86	8314.73	152.708	ENSG00000100934	SEC23A	SEC23 homolog A, COPII coat complex component [Source:HGNC Symbol;Acc:HGNC:10701]
ENST00000525900.5	1596	1429.86	3232.16	152.648	ENSG00000079459	FDFT1	farnesyl-diphosphate farnesyltransferase 1 [Source:HGNC Symbol;Acc:HGNC:3629]
ENST00000355653.8	2699	2532.86	5718	152.449	ENSG00000108828	VAT1	vesicle amine transport 1 [Source:HGNC Symbol;Acc:HGNC:16919]
ENST00000643754.2	1017	850.858	1920.64	152.433	ENSG00000142676	RPL11	ribosomal protein L11 [Source:HGNC Symbol;Acc:HGNC:10301]
ENST00000647707.1	588	421.95	952.356	152.416	ENSG00000285625	None	novel protein
ENST00000261366.10	2890	2723.86	6143.52	152.308	ENSG00000113368	LMNB1	lamin B1 [Source:HGNC Symbol;Acc:HGNC:6637]
ENST00000308961.5	575	408.96	922.338	152.3	ENSG00000174886	NDUFA11	NADH:ubiquinone oxidoreductase subunit A11 [Source:HGNC Symbol;Acc:HGNC:20371]
ENST00000221855.8	987	820.888	1850.85	152.257	ENSG00000105254	TBCB	tubulin folding cofactor B [Source:HGNC Symbol;Acc:HGNC:1989]
ENST00000261479.9	1023	856.858	1931.61	152.23	ENSG00000100902	PSMA6	proteasome 20S subunit alpha 6 [Source:HGNC Symbol;Acc:HGNC:9535]
ENST00000354725.8	3448	3281.86	7392	152.101	ENSG00000197157	SND1	staphylococcal nuclease and tudor domain containing 1 [Source:HGNC Symbol;Acc:HGNC:30646]
ENST00000367089.8	730	563.92	1270	152.082	ENSG00000146425	DYNLT1	dynein light chain Tctex-type 1 [Source:HGNC Symbol;Acc:HGNC:11697]
ENST00000569046.1	646	479.934	1080.32	152.006	ENSG00000259781	HMGB1P6	high mobility group box 1 pseudogene 6 [Source:HGNC Symbol;Acc:HGNC:4998]
ENST00000337288.10	3377	3210.86	7203	151.49	ENSG00000084090	STARD7	StAR related lipid transfer domain containing 7 [Source:HGNC Symbol;Acc:HGNC:18063]
ENST00000614363.4	748	581.918	1304.72	151.407	ENSG00000204387	SNHG32	small nucleolar RNA host gene 32 [Source:HGNC Symbol;Acc:HGNC:19078]
ENST00000528610.5	923	756.899	1696.39	151.349	ENSG00000104529	EEF1D	eukaryotic translation elongation factor 1 delta [Source:HGNC Symbol;Acc:HGNC:3211]
ENST00000331244.10	1318	1151.86	2581.05	151.317	ENSG00000108010	GLRX3	glutaredoxin 3 [Source:HGNC Symbol;Acc:HGNC:15987]
ENST00000397011.2	2966	2799.86	6271.66	151.265	ENSG00000106263	EIF3B	eukaryotic translation initiation factor 3 subunit B [Source:HGNC Symbol;Acc:HGNC:3280]
ENST00000567270.5	579	412.955	924.996	151.261	ENSG00000178741	COX5A	cytochrome c oxidase subunit 5A [Source:HGNC Symbol;Acc:HGNC:2267]
ENST00000593256.6	792	625.907	1401.17	151.172	ENSG00000105518	TMEM205	transmembrane protein 205 [Source:HGNC Symbol;Acc:HGNC:29631]
ENST00000215565.3	535	369.014	826	151.157	ENSG00000099795	NDUFB7	NADH:ubiquinone oxidoreductase subunit B7 [Source:HGNC Symbol;Acc:HGNC:7702]
ENST00000378069.5	2570	2403.86	5375	150.994	ENSG00000069535	MAOB	monoamine oxidase B [Source:HGNC Symbol;Acc:HGNC:6834]
ENST00000556029.6	4136	3969.86	8846.21	150.478	ENSG00000120802	TMPO	thymopoietin [Source:HGNC Symbol;Acc:HGNC:11875]
ENST00000340866.10	1908	1741.86	3879.5	150.402	ENSG00000116791	CRYZ	crystallin zeta [Source:HGNC Symbol;Acc:HGNC:2419]
ENST00000429775.2	330	169.091	376.388	150.316	ENSG00000230629	RPS23P8	ribosomal protein S23 pseudogene 8 [Source:HGNC Symbol;Acc:HGNC:35982]
ENST00000371084.8	2337	2170.86	4830.65	150.268	ENSG00000079739	PGM1	phosphoglucomutase 1 [Source:HGNC Symbol;Acc:HGNC:8905]
ENST00000350498.8	2604	2437.86	5422.13	150.194	ENSG00000106244	PDAP1	PDGFA associated protein 1 [Source:HGNC Symbol;Acc:HGNC:14634]
ENST00000458591.7	2190	2023.86	4490.14	149.82	ENSG00000092108	SCFD1	sec1 family domain containing 1 [Source:HGNC Symbol;Acc:HGNC:20726]
ENST00000356205.9	2038	1871.86	4151.16	149.757	ENSG00000143570	SLC39A1	solute carrier family 39 member 1 [Source:HGNC Symbol;Acc:HGNC:12876]
ENST00000366922.3	3530	3363.86	7438	149.317	ENSG00000067704	IARS2	isoleucyl-tRNA synthetase 2, mitochondrial [Source:HGNC Symbol;Acc:HGNC:29685]
ENST00000217456.3	2202	2035.86	4496	149.131	ENSG00000101474	APMAP	adipocyte plasma membrane associated protein [Source:HGNC Symbol;Acc:HGNC:13238]
ENST00000290330.7	951	784.893	1730.21	148.86	ENSG00000159210	SNF8	SNF8 subunit of ESCRT-II [Source:HGNC Symbol;Acc:HGNC:17028]
ENST00000321394.12	2352	2185.86	4817.85	148.841	ENSG00000120438	TCP1	t-complex 1 [Source:HGNC Symbol;Acc:HGNC:11655]
ENST00000393868.7	1270	1103.86	2429	148.595	ENSG00000163541	SUCLG1	succinate-CoA ligase GDP/ADP-forming subunit alpha [Source:HGNC Symbol;Acc:HGNC:11449]
ENST00000323853.10	7194	7027.86	15457	148.523	ENSG00000144028	SNRNP200	small nuclear ribonucleoprotein U5 subunit 200 [Source:HGNC Symbol;Acc:HGNC:30859]
ENST00000396062.4	1299	1132.86	2489.54	148.4	ENSG00000100442	FKBP3	FKBP prolyl isomerase 3 [Source:HGNC Symbol;Acc:HGNC:3719]
ENST00000245206.10	2421	2254.86	4946.35	148.135	ENSG00000125166	GOT2	glutamic-oxaloacetic transaminase 2 [Source:HGNC Symbol;Acc:HGNC:4433]
ENST00000558720.5	780	613.911	1344.3	147.871	ENSG00000140319	SRP14	signal recognition particle 14 [Source:HGNC Symbol;Acc:HGNC:11299]
ENST00000429711.7	2094	1927.86	4220.1	147.822	ENSG00000144713	RPL32	ribosomal protein L32 [Source:HGNC Symbol;Acc:HGNC:10336]
ENST00000037869.8	1786	1619.86	3543.13	147.707	ENSG00000035141	FAM136A	family with sequence similarity 136 member A [Source:HGNC Symbol;Acc:HGNC:25911]
ENST00000457167.9	1806	1639.86	3582.79	147.538	ENSG00000168259	DNAJC7	DnaJ heat shock protein family (Hsp40) member C7 [Source:HGNC Symbol;Acc:HGNC:12392]
ENST00000409751.1	1333	1166.86	2549.02	147.518	ENSG00000138069	RAB1A	RAB1A, member RAS oncogene family [Source:HGNC Symbol;Acc:HGNC:9758]
ENST00000553542.5	877	710.902	1551.35	147.363	ENSG00000198668	CALM1	calmodulin 1 [Source:HGNC Symbol;Acc:HGNC:1442]
ENST00000649973.1	4062	3895.86	8497.27	147.288	ENSG00000104738	MCM4	minichromosome maintenance complex component 4 [Source:HGNC Symbol;Acc:HGNC:6947]
ENST00000380649.8	2943	2776.86	6052.9	147.197	ENSG00000084754	HADHA	hydroxyacyl-CoA dehydrogenase trifunctional multienzyme complex subunit alpha [Source:HGNC Symbol;Acc:HGNC:4801]
ENST00000358015.8	4114	3947.86	8600.92	147.121	ENSG00000119318	RAD23B	RAD23 homolog B, nucleotide excision repair protein [Source:HGNC Symbol;Acc:HGNC:9813]
ENST00000369905.9	2830	2663.86	5798	146.98	ENSG00000138107	ACTR1A	actin related protein 1A [Source:HGNC Symbol;Acc:HGNC:167]
ENST00000265260.8	2285	2118.86	4609.85	146.918	ENSG00000081154	PCNP	PEST proteolytic signal containing nuclear protein [Source:HGNC Symbol;Acc:HGNC:30023]
ENST00000378292.9	1182	1015.86	2207.08	146.715	ENSG00000198467	TPM2	tropomyosin 2 [Source:HGNC Symbol;Acc:HGNC:12011]
ENST00000264832.8	2967	2800.86	6072.05	146.398	ENSG00000090339	ICAM1	intercellular adhesion molecule 1 [Source:HGNC Symbol;Acc:HGNC:5344]
ENST00000300738.10	3142	2975.86	6449	146.343	ENSG00000167325	RRM1	ribonucleotide reductase catalytic subunit M1 [Source:HGNC Symbol;Acc:HGNC:10451]
ENST00000610579.4	4191	4024.86	8716.92	146.252	ENSG00000140564	FURIN	furin, paired basic amino acid cleaving enzyme [Source:HGNC Symbol;Acc:HGNC:8568]
ENST00000602318.6	620	453.94	981.857	146.063	ENSG00000134248	LAMTOR5	late endosomal/lysosomal adaptor, MAPK and MTOR activator 5 [Source:HGNC Symbol;Acc:HGNC:17955]
ENST00000535589.3	1530	1363.86	2946.88	145.91	ENSG00000115091	ACTR3	actin related protein 3 [Source:HGNC Symbol;Acc:HGNC:170]
ENST00000473748.1	210	69.412	149.966	145.897	ENSG00000227097	RPS28P7	ribosomal protein S28 pseudogene 7 [Source:HGNC Symbol;Acc:HGNC:35787]
ENST00000351328.8	2915	2748.86	5938.27	145.881	ENSG00000062485	CS	citrate synthase [Source:HGNC Symbol;Acc:HGNC:2422]
ENST00000318911.5	1191	1024.86	2212	145.751	ENSG00000179091	CYC1	cytochrome c1 [Source:HGNC Symbol;Acc:HGNC:2579]
ENST00000256255.11	2020	1853.86	3993.7	145.475	ENSG00000133872	SARAF	store-operated calcium entry associated regulatory factor [Source:HGNC Symbol;Acc:HGNC:28789]
ENST00000304434.11	2765	2598.86	5595.12	145.384	ENSG00000012660	ELOVL5	ELOVL fatty acid elongase 5 [Source:HGNC Symbol;Acc:HGNC:21308]
ENST00000352035.7	4293	4126.86	8881.7	145.334	ENSG00000131473	ACLY	ATP citrate lyase [Source:HGNC Symbol;Acc:HGNC:115]
ENST00000539826.6	4881	4714.86	10144.7	145.298	ENSG00000100852	ARHGAP5	Rho GTPase activating protein 5 [Source:HGNC Symbol;Acc:HGNC:675]
ENST00000264028.5	3994	3827.86	8230.26	145.194	ENSG00000095139	ARCN1	archain 1 [Source:HGNC Symbol;Acc:HGNC:649]
ENST00000452368.7	1455	1288.86	2771.16	145.194	ENSG00000167526	RPL13	ribosomal protein L13 [Source:HGNC Symbol;Acc:HGNC:10303]
ENST00000233084.8	2484	2317.86	4965.77	144.674	ENSG00000079785	DDX1	DEAD-box helicase 1 [Source:HGNC Symbol;Acc:HGNC:2734]
ENST00000527914.5	551	384.986	824.664	144.652	ENSG00000161016	RPL8	ribosomal protein L8 [Source:HGNC Symbol;Acc:HGNC:10368]
ENST00000433983.6	1346	1179.86	2526.39	144.598	ENSG00000140374	ETFA	electron transfer flavoprotein subunit alpha [Source:HGNC Symbol;Acc:HGNC:3481]
ENST00000371626.9	1416	1249.86	2670.97	144.311	ENSG00000117862	TXNDC12	thioredoxin domain containing 12 [Source:HGNC Symbol;Acc:HGNC:24626]
ENST00000358813.5	834	667.904	1426.57	144.235	ENSG00000115009	CCL20	C-C motif chemokine ligand 20 [Source:HGNC Symbol;Acc:HGNC:10619]
ENST00000354694.12	2265	2098.86	4480.33	144.151	ENSG00000100029	PES1	pescadillo ribosomal biogenesis factor 1 [Source:HGNC Symbol;Acc:HGNC:8848]
ENST00000273130.9	2485	2318.86	4946.56	144.052	ENSG00000144635	DYNC1LI1	dynein cytoplasmic 1 light intermediate chain 1 [Source:HGNC Symbol;Acc:HGNC:18745]
ENST00000231572.8	2122	1955.86	4171	144.01	ENSG00000113643	RARS1	arginyl-tRNA synthetase 1 [Source:HGNC Symbol;Acc:HGNC:9870]
ENST00000568396.2	1179	1012.86	2154.98	143.677	ENSG00000102898	NUTF2	nuclear transport factor 2 [Source:HGNC Symbol;Acc:HGNC:13722]
ENST00000543772.2	1389	1222.86	2595.68	143.34	ENSG00000100764	PSMC1	proteasome 26S subunit, ATPase 1 [Source:HGNC Symbol;Acc:HGNC:9547]
ENST00000304271.11	2071	1904.86	4038.74	143.177	ENSG00000171067	C11orf24	chromosome 11 open reading frame 24 [Source:HGNC Symbol;Acc:HGNC:1174]
ENST00000323851.13	3025	2858.86	6055.95	143.047	ENSG00000104419	NDRG1	N-myc downstream regulated 1 [Source:HGNC Symbol;Acc:HGNC:7679]
ENST00000371443.6	582	415.952	880	142.866	ENSG00000182154	MRPL41	mitochondrial ribosomal protein L41 [Source:HGNC Symbol;Acc:HGNC:14492]
ENST00000579618.1	320	159.934	337.885	142.665	ENSG00000167088	SNRPD1	small nuclear ribonucleoprotein D1 polypeptide [Source:HGNC Symbol;Acc:HGNC:11158]
ENST00000562924.5	1094	927.858	1958.81	142.561	ENSG00000156642	NPTN	neuroplastin [Source:HGNC Symbol;Acc:HGNC:17867]
ENST00000420894.6	1671	1504.86	3175.03	142.476	ENSG00000120438	TCP1	t-complex 1 [Source:HGNC Symbol;Acc:HGNC:11655]
ENST00000256496.8	2933	2766.86	5833.78	142.382	ENSG00000134108	ARL8B	ADP ribosylation factor like GTPase 8B [Source:HGNC Symbol;Acc:HGNC:25564]
ENST00000440865.2	3207	3040.86	6399.28	142.11	ENSG00000153187	HNRNPU	heterogeneous nuclear ribonucleoprotein U [Source:HGNC Symbol;Acc:HGNC:5048]
ENST00000373477.9	2443	2276.86	4780.56	141.786	ENSG00000134684	YARS1	tyrosyl-tRNA synthetase 1 [Source:HGNC Symbol;Acc:HGNC:12840]
ENST00000081029.8	1829	1662.86	3490.39	141.745	ENSG00000061794	MRPS35	mitochondrial ribosomal protein S35 [Source:HGNC Symbol;Acc:HGNC:16635]
ENST00000394908.9	2668	2501.86	5250.2	141.711	ENSG00000132589	FLOT2	flotillin 2 [Source:HGNC Symbol;Acc:HGNC:3758]
ENST00000379731.5	4176	4009.86	8404.53	141.539	ENSG00000086062	B4GALT1	beta-1,4-galactosyltransferase 1 [Source:HGNC Symbol;Acc:HGNC:924]
ENST00000487273.7	4112	3945.86	8268.09	141.499	ENSG00000168615	ADAM9	ADAM metallopeptidase domain 9 [Source:HGNC Symbol;Acc:HGNC:216]
ENST00000331835.10	1542	1375.86	2880.96	141.402	ENSG00000183291	SELENOF	selenoprotein F [Source:HGNC Symbol;Acc:HGNC:17705]
ENST00000413382.6	1019	852.858	1784.87	141.325	ENSG00000041357	PSMA4	proteasome 20S subunit alpha 4 [Source:HGNC Symbol;Acc:HGNC:9533]
ENST00000557154.6	1496	1329.86	2777.85	141.057	ENSG00000100650	SRSF5	serine and arginine rich splicing factor 5 [Source:HGNC Symbol;Acc:HGNC:10787]
ENST00000379341.9	956	789.89	1649.73	141.038	ENSG00000123131	PRDX4	peroxiredoxin 4 [Source:HGNC Symbol;Acc:HGNC:17169]
ENST00000283871.10	1674	1507.86	3146	140.893	ENSG00000113924	HGD	homogentisate 1,2-dioxygenase [Source:HGNC Symbol;Acc:HGNC:4892]
ENST00000380843.9	1542	1375.86	2865	140.618	ENSG00000101365	IDH3B	isocitrate dehydrogenase (NAD(+)) 3 non-catalytic subunit beta [Source:HGNC Symbol;Acc:HGNC:5385]
ENST00000245185.6	401	236.435	491.911	140.497	ENSG00000125148	MT2A	metallothionein 2A [Source:HGNC Symbol;Acc:HGNC:7406]
ENST00000333167.13	1699	1532.86	3186.86	140.395	ENSG00000060971	ACAA1	acetyl-CoA acyltransferase 1 [Source:HGNC Symbol;Acc:HGNC:82]
ENST00000320225.10	1951	1784.86	3707.6	140.275	ENSG00000205937	RNPS1	RNA binding protein with serine rich domain 1 [Source:HGNC Symbol;Acc:HGNC:10080]
ENST00000294304.12	5177	5010.86	10404	140.21	ENSG00000162337	LRP5	LDL receptor related protein 5 [Source:HGNC Symbol;Acc:HGNC:6697]
ENST00000361337.3	3734	3567.86	7393	139.928	ENSG00000198900	TOP1	DNA topoisomerase I [Source:HGNC Symbol;Acc:HGNC:11986]
ENST00000376957.7	1260	1093.86	2266	139.891	ENSG00000116649	SRM	spermidine synthase [Source:HGNC Symbol;Acc:HGNC:11296]
ENST00000292591.12	2365	2198.86	4542.91	139.517	ENSG00000161013	MGAT4B	alpha-1,3-mannosyl-glycoprotein 4-beta-N-acetylglucosaminyltransferase B [Source:HGNC Symbol;Acc:HGNC:7048]
ENST00000264187.7	5792	5625.86	11616.5	139.436	ENSG00000116962	NID1	nidogen 1 [Source:HGNC Symbol;Acc:HGNC:7821]
ENST00000333188.10	3275	3108.86	6415.93	139.364	ENSG00000184432	COPB2	COPI coat complex subunit beta 2 [Source:HGNC Symbol;Acc:HGNC:2232]
ENST00000367976.4	2338	2171.86	4481	139.327	ENSG00000118523	CCN2	cellular communication network factor 2 [Source:HGNC Symbol;Acc:HGNC:2500]
ENST00000265983.8	1575	1408.86	2906	139.29	ENSG00000110169	HPX	hemopexin [Source:HGNC Symbol;Acc:HGNC:5171]
ENST00000502499.5	2664	2497.86	5150.66	139.247	ENSG00000015479	MATR3	matrin 3 [Source:HGNC Symbol;Acc:HGNC:6912]
ENST00000292614.10	937	770.896	1586.39	138.965	ENSG00000005075	POLR2J	RNA polymerase II subunit J [Source:HGNC Symbol;Acc:HGNC:9197]
ENST00000393958.7	4017	3850.86	7919.58	138.879	ENSG00000173599	PC	pyruvate carboxylase [Source:HGNC Symbol;Acc:HGNC:8636]
ENST00000395068.9	1858	1691.86	3475.87	138.736	ENSG00000178719	GRINA	glutamate ionotropic receptor NMDA type subunit associated protein 1 [Source:HGNC Symbol;Acc:HGNC:4589]
ENST00000339697.5	3125	2958.86	6074	138.625	ENSG00000111897	SERINC1	serine incorporator 1 [Source:HGNC Symbol;Acc:HGNC:13464]
ENST00000264221.6	3339	3172.86	6493.02	138.193	ENSG00000128050	PAICS	phosphoribosylaminoimidazole carboxylase and phosphoribosylaminoimidazolesuccinocarboxamide synthase [Source:HGNC Symbol;Acc:HGNC:8587]
ENST00000234677.7	1914	1747.86	3569.55	137.911	ENSG00000031698	SARS1	seryl-tRNA synthetase 1 [Source:HGNC Symbol;Acc:HGNC:10537]
ENST00000295633.8	5682	5515.86	11253.4	137.772	ENSG00000163430	FSTL1	follistatin like 1 [Source:HGNC Symbol;Acc:HGNC:3972]
ENST00000360534.8	3573	3406.86	6949.47	137.749	ENSG00000197635	DPP4	dipeptidyl peptidase 4 [Source:HGNC Symbol;Acc:HGNC:3009]
ENST00000226253.9	1608	1441.86	2940.11	137.699	ENSG00000109107	ALDOC	aldolase, fructose-bisphosphate C [Source:HGNC Symbol;Acc:HGNC:418]
ENST00000252809.3	1200	1033.86	2105.99	137.558	ENSG00000130513	GDF15	growth differentiation factor 15 [Source:HGNC Symbol;Acc:HGNC:30142]
ENST00000233025.11	1082	915.858	1864.08	137.444	ENSG00000114902	SPCS1	signal peptidase complex subunit 1 [Source:HGNC Symbol;Acc:HGNC:23401]
ENST00000306434.8	2817	2650.86	5392.48	137.37	ENSG00000168906	MAT2A	methionine adenosyltransferase 2A [Source:HGNC Symbol;Acc:HGNC:6904]
ENST00000587994.5	1657	1490.86	3029.88	137.24	ENSG00000167315	ACAA2	acetyl-CoA acyltransferase 2 [Source:HGNC Symbol;Acc:HGNC:83]
ENST00000315970.12	2682	2515.86	5110.8	137.181	ENSG00000135506	OS9	OS9 endoplasmic reticulum lectin [Source:HGNC Symbol;Acc:HGNC:16994]
ENST00000379214.9	5250	5083.86	10317.8	137.051	ENSG00000205213	LGR4	leucine rich repeat containing G protein-coupled receptor 4 [Source:HGNC Symbol;Acc:HGNC:13299]
ENST00000306869.7	852	685.904	1391	136.948	ENSG00000169738	DCXR	dicarbonyl and L-xylulose reductase [Source:HGNC Symbol;Acc:HGNC:18985]
ENST00000534355.6	1192	1025.86	2078.09	136.794	ENSG00000211450	SELENOH	selenoprotein H [Source:HGNC Symbol;Acc:HGNC:18251]
ENST00000287156.9	1219	1052.86	2132.76	136.793	ENSG00000156587	UBE2L6	ubiquitin conjugating enzyme E2 L6 [Source:HGNC Symbol;Acc:HGNC:12490]
ENST00000372728.4	795	628.907	1272.64	136.65	ENSG00000133169	BEX1	brain expressed X-linked 1 [Source:HGNC Symbol;Acc:HGNC:1036]
ENST00000251047.6	4824	4657.86	9423	136.613	ENSG00000074695	LMAN1	lectin, mannose binding 1 [Source:HGNC Symbol;Acc:HGNC:6631]
ENST00000318443.10	3295	3128.86	6327.61	136.567	ENSG00000103855	CD276	CD276 molecule [Source:HGNC Symbol;Acc:HGNC:19137]
ENST00000221265.8	2200	2033.86	4113.02	136.562	ENSG00000006712	PAF1	PAF1 homolog, Paf1/RNA polymerase II complex component [Source:HGNC Symbol;Acc:HGNC:25459]
ENST00000332859.11	1740	1573.86	3180.91	136.482	ENSG00000184900	SUMO3	small ubiquitin like modifier 3 [Source:HGNC Symbol;Acc:HGNC:11124]
ENST00000494857.6	7615	7448.86	15054.2	136.477	ENSG00000003989	SLC7A2	solute carrier family 7 member 2 [Source:HGNC Symbol;Acc:HGNC:11060]
ENST00000383657.10	4125	3958.86	7996	136.393	ENSG00000206527	HACD2	3-hydroxyacyl-CoA dehydratase 2 [Source:HGNC Symbol;Acc:HGNC:9640]
ENST00000533244.6	1066	899.858	1816.09	136.287	ENSG00000173992	CCS	copper chaperone for superoxide dismutase [Source:HGNC Symbol;Acc:HGNC:1613]
ENST00000305105.3	728	561.92	1132	136.039	ENSG00000106400	ZNHIT1	zinc finger HIT-type containing 1 [Source:HGNC Symbol;Acc:HGNC:21688]
ENST00000328796.5	1366	1199.86	2416.83	136.021	ENSG00000184697	CLDN6	claudin 6 [Source:HGNC Symbol;Acc:HGNC:2048]
ENST00000366607.5	3283	3116.86	6267.92	135.799	ENSG00000173726	TOMM20	translocase of outer mitochondrial membrane 20 [Source:HGNC Symbol;Acc:HGNC:20947]
ENST00000270792.10	751	584.915	1173.61	135.494	ENSG00000142669	SH3BGRL3	SH3 domain binding glutamate rich protein like 3 [Source:HGNC Symbol;Acc:HGNC:15568]
ENST00000261714.11	2307	2140.86	4295	135.477	ENSG00000108578	BLMH	bleomycin hydrolase [Source:HGNC Symbol;Acc:HGNC:1059]
ENST00000526072.5	1172	1005.86	2013.04	135.147	ENSG00000110651	CD81	CD81 molecule [Source:HGNC Symbol;Acc:HGNC:1701]
ENST00000307677.5	2574	2407.86	4814.92	135.036	ENSG00000171552	BCL2L1	BCL2 like 1 [Source:HGNC Symbol;Acc:HGNC:992]
ENST00000446922.6	1175	1008.86	2014.31	134.83	ENSG00000164104	HMGB2	high mobility group box 2 [Source:HGNC Symbol;Acc:HGNC:5000]
ENST00000302118.5	3637	3470.86	6918.81	134.612	ENSG00000169174	PCSK9	proprotein convertase subtilisin/kexin type 9 [Source:HGNC Symbol;Acc:HGNC:20001]
ENST00000196061.5	2976	2809.86	5596	134.488	ENSG00000083444	PLOD1	procollagen-lysine,2-oxoglutarate 5-dioxygenase 1 [Source:HGNC Symbol;Acc:HGNC:9081]
ENST00000372733.3	2613	2446.86	4867	134.321	ENSG00000124145	SDC4	syndecan 4 [Source:HGNC Symbol;Acc:HGNC:10661]
ENST00000205636.4	3307	3140.86	6240	134.161	ENSG00000091317	CMTM6	CKLF like MARVEL transmembrane domain containing 6 [Source:HGNC Symbol;Acc:HGNC:19177]
ENST00000265112.8	2672	2505.86	4977.82	134.145	ENSG00000113407	TARS1	threonyl-tRNA synthetase 1 [Source:HGNC Symbol;Acc:HGNC:11572]
ENST00000369144.8	6659	6492.86	12882	133.979	ENSG00000107581	EIF3A	eukaryotic translation initiation factor 3 subunit A [Source:HGNC Symbol;Acc:HGNC:3271]
ENST00000407280.4	988	821.888	1630.27	133.949	ENSG00000216490	IFI30	IFI30 lysosomal thiol reductase [Source:HGNC Symbol;Acc:HGNC:5398]
ENST00000361204.9	5237	5070.86	10056.9	133.929	ENSG00000198911	SREBF2	sterol regulatory element binding transcription factor 2 [Source:HGNC Symbol;Acc:HGNC:11290]
ENST00000334660.10	3201	3034.86	6017	133.885	ENSG00000187446	CHP1	calcineurin like EF-hand protein 1 [Source:HGNC Symbol;Acc:HGNC:17433]
ENST00000325327.4	4634	4467.86	8846	133.702	ENSG00000176619	LMNB2	lamin B2 [Source:HGNC Symbol;Acc:HGNC:6638]
ENST00000382191.4	976	809.889	1601.25	133.513	ENSG00000136527	TRA2B	transformer 2 beta homolog [Source:HGNC Symbol;Acc:HGNC:10781]
ENST00000360876.9	3096	2929.86	5777.34	133.159	ENSG00000106263	EIF3B	eukaryotic translation initiation factor 3 subunit B [Source:HGNC Symbol;Acc:HGNC:3280]
ENST00000354185.9	4664	4497.86	8859.11	133.007	ENSG00000165732	DDX21	DExD-box helicase 21 [Source:HGNC Symbol;Acc:HGNC:2744]
ENST00000651438.1	5408	5241.86	10313.4	132.864	ENSG00000182871	COL18A1	collagen type XVIII alpha 1 chain [Source:HGNC Symbol;Acc:HGNC:2195]
ENST00000252818.5	1929	1762.86	3467	132.809	ENSG00000130522	JUND	JunD proto-oncogene, AP-1 transcription factor subunit [Source:HGNC Symbol;Acc:HGNC:6206]
ENST00000680812.1	4157	3990.86	7839.99	132.66	ENSG00000127022	CANX	calnexin [Source:HGNC Symbol;Acc:HGNC:1473]
ENST00000439561.7	3336	3169.86	6224.18	132.597	ENSG00000129083	COPB1	COPI coat complex subunit beta 1 [Source:HGNC Symbol;Acc:HGNC:2231]
ENST00000200457.9	1693	1526.86	2997.21	132.559	ENSG00000087077	TRIP6	thyroid hormone receptor interactor 6 [Source:HGNC Symbol;Acc:HGNC:12311]
ENST00000253099.11	1218	1051.86	2064	132.508	ENSG00000105364	MRPL4	mitochondrial ribosomal protein L4 [Source:HGNC Symbol;Acc:HGNC:14276]
ENST00000446046.5	7952	7785.86	15246.9	132.241	ENSG00000115414	FN1	fibronectin 1 [Source:HGNC Symbol;Acc:HGNC:3778]
ENST00000278353.10	2396	2229.86	4364.93	132.188	ENSG00000149084	HSD17B12	hydroxysteroid 17-beta dehydrogenase 12 [Source:HGNC Symbol;Acc:HGNC:18646]
ENST00000394236.9	3372	3205.86	6258.12	131.823	ENSG00000184500	PROS1	protein S [Source:HGNC Symbol;Acc:HGNC:9456]
ENST00000588234.6	897	730.9	1426.47	131.793	ENSG00000104979	C19orf53	chromosome 19 open reading frame 53 [Source:HGNC Symbol;Acc:HGNC:24991]
ENST00000225792.10	3684	3517.86	6864.17	131.765	ENSG00000108654	DDX5	DEAD-box helicase 5 [Source:HGNC Symbol;Acc:HGNC:2746]
ENST00000226004.8	4095	3928.86	7663	131.711	ENSG00000108861	DUSP3	dual specificity phosphatase 3 [Source:HGNC Symbol;Acc:HGNC:3069]
ENST00000377488.5	783	616.91	1202.32	131.61	ENSG00000116288	PARK7	Parkinsonism associated deglycase [Source:HGNC Symbol;Acc:HGNC:16369]
ENST00000378667.1	429	263.767	514.019	131.598	ENSG00000164405	UQCRQ	ubiquinol-cytochrome c reductase complex III subunit VII [Source:HGNC Symbol;Acc:HGNC:29594]
ENST00000230085.13	1535	1368.86	2663.97	131.42	ENSG00000112335	SNX3	sorting nexin 3 [Source:HGNC Symbol;Acc:HGNC:11174]
ENST00000233596.8	1360	1193.86	2322.87	131.39	ENSG00000115255	REEP6	receptor accessory protein 6 [Source:HGNC Symbol;Acc:HGNC:30078]
ENST00000304992.11	7280	7113.86	13839.2	131.37	ENSG00000174231	PRPF8	pre-mRNA processing factor 8 [Source:HGNC Symbol;Acc:HGNC:17340]
ENST00000281141.9	1321	1154.86	2243.04	131.159	ENSG00000151465	CDC123	cell division cycle 123 [Source:HGNC Symbol;Acc:HGNC:16827]
ENST00000368845.6	2039	1872.86	3636.1	131.106	ENSG00000065154	OAT	ornithine aminotransferase [Source:HGNC Symbol;Acc:HGNC:8091]
ENST00000537981.5	2532	2365.86	4590.16	131.018	ENSG00000133318	RTN3	reticulon 3 [Source:HGNC Symbol;Acc:HGNC:10469]
ENST00000557201.5	1371	1204.86	2336.8	130.971	ENSG00000092199	HNRNPC	heterogeneous nuclear ribonucleoprotein C [Source:HGNC Symbol;Acc:HGNC:5035]
ENST00000531572.2	1784	1617.86	3134.52	130.834	ENSG00000175390	EIF3F	eukaryotic translation initiation factor 3 subunit F [Source:HGNC Symbol;Acc:HGNC:3275]
ENST00000381346.9	2539	2372.86	4592.8	130.706	ENSG00000072042	RDH11	retinol dehydrogenase 11 [Source:HGNC Symbol;Acc:HGNC:17964]
ENST00000540200.6	2670	2503.86	4841.21	130.567	ENSG00000004142	POLDIP2	DNA polymerase delta interacting protein 2 [Source:HGNC Symbol;Acc:HGNC:23781]
ENST00000254928.10	1841	1674.86	3236	130.473	ENSG00000132591	ERAL1	Era like 12S mitochondrial rRNA chaperone 1 [Source:HGNC Symbol;Acc:HGNC:3424]
ENST00000396183.7	3268	3101.86	5992.11	130.451	ENSG00000168036	CTNNB1	catenin beta 1 [Source:HGNC Symbol;Acc:HGNC:2514]
ENST00000636484.1	328	167.248	323	130.416	ENSG00000283293	RN7SK	RNA component of 7SK nuclear ribonucleoprotein [Source:HGNC Symbol;Acc:HGNC:10037]
ENST00000397298.8	673	506.929	978.923	130.404	ENSG00000214026	MRPL23	mitochondrial ribosomal protein L23 [Source:HGNC Symbol;Acc:HGNC:10322]
ENST00000345330.9	2420	2253.86	4348.15	130.277	ENSG00000156642	NPTN	neuroplastin [Source:HGNC Symbol;Acc:HGNC:17867]
ENST00000225719.9	9372	9205.86	17751.3	130.214	ENSG00000108582	CPD	carboxypeptidase D [Source:HGNC Symbol;Acc:HGNC:2301]
ENST00000528634.5	776	609.912	1175.92	130.197	ENSG00000110696	C11orf58	chromosome 11 open reading frame 58 [Source:HGNC Symbol;Acc:HGNC:16990]
ENST00000431889.6	1569	1402.86	2698.79	129.911	ENSG00000073584	SMARCE1	SWI/SNF related, matrix associated, actin dependent regulator of chromatin, subfamily e, member 1 [Source:HGNC Symbol;Acc:HGNC:11109]
ENST00000542575.6	2882	2715.86	5220.1	129.796	ENSG00000105281	SLC1A5	solute carrier family 1 member 5 [Source:HGNC Symbol;Acc:HGNC:10943]
ENST00000253023.8	1159	992.858	1907.99	129.772	ENSG00000130725	UBE2M	ubiquitin conjugating enzyme E2 M [Source:HGNC Symbol;Acc:HGNC:12491]
ENST00000244020.5	4353	4186.86	8045.46	129.764	ENSG00000124193	SRSF6	serine and arginine rich splicing factor 6 [Source:HGNC Symbol;Acc:HGNC:10788]
ENST00000448044.5	4302	4135.86	7935.2	129.564	ENSG00000073849	ST6GAL1	ST6 beta-galactoside alpha-2,6-sialyltransferase 1 [Source:HGNC Symbol;Acc:HGNC:10860]
ENST00000392006.8	3925	3758.86	7208.67	129.506	ENSG00000105323	HNRNPUL1	heterogeneous nuclear ribonucleoprotein U like 1 [Source:HGNC Symbol;Acc:HGNC:17011]
ENST00000222266.2	603	436.946	837.502	129.434	ENSG00000205155	PSENEN	presenilin enhancer, gamma-secretase subunit [Source:HGNC Symbol;Acc:HGNC:30100]
ENST00000265393.10	2478	2311.86	4429.7	129.391	ENSG00000106052	TAX1BP1	Tax1 binding protein 1 [Source:HGNC Symbol;Acc:HGNC:11575]
ENST00000589838.5	1898	1731.86	3318.05	129.378	ENSG00000130175	PRKCSH	protein kinase C substrate 80K-H [Source:HGNC Symbol;Acc:HGNC:9411]
ENST00000688851.1	2862	2695.86	5164.35	129.363	ENSG00000167004	PDIA3	protein disulfide isomerase family A member 3 [Source:HGNC Symbol;Acc:HGNC:4606]
ENST00000315467.9	1560	1393.86	2670.08	129.359	ENSG00000140905	GCSH	glycine cleavage system protein H [Source:HGNC Symbol;Acc:HGNC:4208]
ENST00000368223.4	5568	5401.86	10342	129.286	ENSG00000132688	NES	nestin [Source:HGNC Symbol;Acc:HGNC:7756]
ENST00000311083.10	908	741.9	1419.62	129.216	ENSG00000175183	CSRP2	cysteine and glycine rich protein 2 [Source:HGNC Symbol;Acc:HGNC:2470]
ENST00000369762.7	2054	1887.86	3605	128.952	ENSG00000071553	ATP6AP1	ATPase H+ transporting accessory protein 1 [Source:HGNC Symbol;Acc:HGNC:868]
ENST00000395284.8	1889	1722.86	3289.79	128.946	ENSG00000170312	CDK1	cyclin dependent kinase 1 [Source:HGNC Symbol;Acc:HGNC:1722]
ENST00000401959.6	1458	1291.86	2466.3	128.92	ENSG00000100138	SNU13	small nuclear ribonucleoprotein 13 [Source:HGNC Symbol;Acc:HGNC:7819]
ENST00000409687.5	3814	3647.86	6948	128.621	ENSG00000186193	SAPCD2	suppressor APC domain containing 2 [Source:HGNC Symbol;Acc:HGNC:28055]
ENST00000318158.11	1250	1083.86	2061.4	128.434	ENSG00000137106	GRHPR	glyoxylate and hydroxypyruvate reductase [Source:HGNC Symbol;Acc:HGNC:4570]
ENST00000433351.7	5339	5172.86	9815.03	128.13	ENSG00000116005	PCYOX1	prenylcysteine oxidase 1 [Source:HGNC Symbol;Acc:HGNC:20588]
ENST00000297338.7	3660	3493.86	6628.23	128.11	ENSG00000164754	RAD21	RAD21 cohesin complex component [Source:HGNC Symbol;Acc:HGNC:9811]
ENST00000265517.10	3920	3753.86	7115.37	128	ENSG00000138823	MTTP	microsomal triglyceride transfer protein [Source:HGNC Symbol;Acc:HGNC:7467]
ENST00000263734.5	5155	4988.86	9439	127.766	ENSG00000116016	EPAS1	endothelial PAS domain protein 1 [Source:HGNC Symbol;Acc:HGNC:3374]
ENST00000526838.5	926	759.899	1436.37	127.644	ENSG00000104529	EEF1D	eukaryotic translation elongation factor 1 delta [Source:HGNC Symbol;Acc:HGNC:3211]
ENST00000378609.9	3163	2996.86	5662.03	127.584	ENSG00000078369	GNB1	G protein subunit beta 1 [Source:HGNC Symbol;Acc:HGNC:4396]
ENST00000336133.8	898	731.9	1382.08	127.518	ENSG00000205323	SARNP	SAP domain containing ribonucleoprotein [Source:HGNC Symbol;Acc:HGNC:24432]
ENST00000261416.12	1812	1645.86	3105.95	127.436	ENSG00000049860	HEXB	hexosaminidase subunit beta [Source:HGNC Symbol;Acc:HGNC:4879]
ENST00000321562.9	2585	2418.86	4555.86	127.189	ENSG00000141756	FKBP10	FKBP prolyl isomerase 10 [Source:HGNC Symbol;Acc:HGNC:18169]
ENST00000515314.7	1772	1605.86	3018.19	126.92	ENSG00000103018	CYB5B	cytochrome b5 type B [Source:HGNC Symbol;Acc:HGNC:24374]
ENST00000715542.1	1818	1651.86	3099.22	126.698
ENST00000262067.5	1873	1706.86	3200	126.603	ENSG00000106537	TSPAN13	tetraspanin 13 [Source:HGNC Symbol;Acc:HGNC:21643]
ENST00000676972.1	1613	1446.86	2709.3	126.451	ENSG00000158864	NDUFS2	NADH:ubiquinone oxidoreductase core subunit S2 [Source:HGNC Symbol;Acc:HGNC:7708]
ENST00000206451.11	965	798.889	1495.4	126.405	ENSG00000092010	PSME1	proteasome activator subunit 1 [Source:HGNC Symbol;Acc:HGNC:9568]
ENST00000254958.10	5940	5773.86	10798	126.29	ENSG00000101384	JAG1	jagged canonical Notch ligand 1 [Source:HGNC Symbol;Acc:HGNC:6188]
ENST00000287936.9	4530	4363.86	8156.31	126.216	ENSG00000113161	HMGCR	3-hydroxy-3-methylglutaryl-CoA reductase [Source:HGNC Symbol;Acc:HGNC:5006]
ENST00000263847.6	4713	4546.86	8474	125.854	ENSG00000110048	OSBP	oxysterol binding protein [Source:HGNC Symbol;Acc:HGNC:8503]
ENST00000418900.6	1322	1155.86	2153.64	125.823	ENSG00000181061	HIGD1A	HIG1 hypoxia inducible domain family member 1A [Source:HGNC Symbol;Acc:HGNC:29527]
ENST00000457540.1	1044	877.858	1635.58	125.817	ENSG00000225630	MTND2P28	MT-ND2 pseudogene 28 [Source:HGNC Symbol;Acc:HGNC:42129]
ENST00000380325.4	1016	849.858	1583	125.784	ENSG00000125901	MRPS26	mitochondrial ribosomal protein S26 [Source:HGNC Symbol;Acc:HGNC:14045]
ENST00000308924.9	2146	1979.86	3677.92	125.447	ENSG00000063244	U2AF2	U2 small nuclear RNA auxiliary factor 2 [Source:HGNC Symbol;Acc:HGNC:23156]
ENST00000382361.8	2784	2617.86	4861.98	125.417	ENSG00000075618	FSCN1	fascin actin-bundling protein 1 [Source:HGNC Symbol;Acc:HGNC:11148]
ENST00000313601.11	2219	2052.86	3812.45	125.411	ENSG00000114353	GNAI2	G protein subunit alpha i2 [Source:HGNC Symbol;Acc:HGNC:4385]
ENST00000340368.9	2908	2741.86	5087.43	125.298	ENSG00000186480	INSIG1	insulin induced gene 1 [Source:HGNC Symbol;Acc:HGNC:6083]
ENST00000430034.1	373	209.412	388.363	125.235	ENSG00000240801	None	novel transcript, 3' overlapping ncRNA IGF2
ENST00000706947.1	641	474.938	879.832	125.099	ENSG00000291313	None	novel protein
ENST00000373237.4	4426	4259.86	7885	124.996	ENSG00000126067	PSMB2	proteasome 20S subunit beta 2 [Source:HGNC Symbol;Acc:HGNC:9539]
ENST00000369799.10	3943	3776.86	6990.57	124.989	ENSG00000168710	AHCYL1	adenosylhomocysteinase like 1 [Source:HGNC Symbol;Acc:HGNC:344]
ENST00000329819.4	922	755.899	1398.08	124.899	ENSG00000174547	MRPL11	mitochondrial ribosomal protein L11 [Source:HGNC Symbol;Acc:HGNC:14042]
ENST00000354695.5	1332	1165.86	2155.24	124.836	ENSG00000096746	HNRNPH3	heterogeneous nuclear ribonucleoprotein H3 [Source:HGNC Symbol;Acc:HGNC:5043]
ENST00000427177.6	3733	3566.86	6585.35	124.676	ENSG00000184640	SEPTIN9	septin 9 [Source:HGNC Symbol;Acc:HGNC:7323]
ENST00000333130.4	744	577.918	1066	124.561	ENSG00000185608	MRPL40	mitochondrial ribosomal protein L40 [Source:HGNC Symbol;Acc:HGNC:14491]
ENST00000247866.9	465	299.312	551.934	124.524	ENSG00000090266	NDUFB2	NADH:ubiquinone oxidoreductase subunit B2 [Source:HGNC Symbol;Acc:HGNC:7697]
ENST00000565493.2	5401	5234.86	9647.14	124.447	ENSG00000260032	NORAD	non-coding RNA activated by DNA damage [Source:HGNC Symbol;Acc:HGNC:44311]
ENST00000240851.9	1907	1740.86	3207.88	124.436	ENSG00000114354	TFG	trafficking from ER to golgi regulator [Source:HGNC Symbol;Acc:HGNC:11758]
ENST00000217233.9	2356	2189.86	4034.75	124.42	ENSG00000101255	TRIB3	tribbles pseudokinase 3 [Source:HGNC Symbol;Acc:HGNC:16228]
ENST00000447866.5	1256	1089.86	2004.02	124.172	ENSG00000160752	FDPS	farnesyl diphosphate synthase [Source:HGNC Symbol;Acc:HGNC:3631]
ENST00000346495.6	1647	1480.86	2720.86	124.074	ENSG00000140391	TSPAN3	tetraspanin 3 [Source:HGNC Symbol;Acc:HGNC:17752]
ENST00000397062.8	2446	2279.86	4187.29	124.027	ENSG00000116044	NFE2L2	NFE2 like bZIP transcription factor 2 [Source:HGNC Symbol;Acc:HGNC:7782]
ENST00000330029.6	916	749.899	1376.88	123.989	ENSG00000184076	UQCR10	ubiquinol-cytochrome c reductase, complex III subunit X [Source:HGNC Symbol;Acc:HGNC:30863]
ENST00000409189.7	839	672.904	1234.43	123.881	ENSG00000115009	CCL20	C-C motif chemokine ligand 20 [Source:HGNC Symbol;Acc:HGNC:10619]
ENST00000584773.5	1317	1150.86	2108.81	123.739	ENSG00000136450	SRSF1	serine and arginine rich splicing factor 1 [Source:HGNC Symbol;Acc:HGNC:10780]
ENST00000373019.5	2774	2607.86	4774	123.62	ENSG00000183431	SF3A3	splicing factor 3a subunit 3 [Source:HGNC Symbol;Acc:HGNC:10767]
ENST00000370508.7	1978	1811.86	3315	123.552	ENSG00000120053	GOT1	glutamic-oxaloacetic transaminase 1 [Source:HGNC Symbol;Acc:HGNC:4432]
ENST00000227507.3	4238	4071.86	7440.41	123.394	ENSG00000110092	CCND1	cyclin D1 [Source:HGNC Symbol;Acc:HGNC:1582]
ENST00000403230.3	4761	4594.86	8384.79	123.228	ENSG00000100201	DDX17	DEAD-box helicase 17 [Source:HGNC Symbol;Acc:HGNC:2740]
ENST00000264156.3	3753	3586.86	6538	123.09	ENSG00000076003	MCM6	minichromosome maintenance complex component 6 [Source:HGNC Symbol;Acc:HGNC:6949]
ENST00000361564.9	1062	895.858	1630.9	122.936	ENSG00000198856	OSTC	oligosaccharyltransferase complex non-catalytic subunit [Source:HGNC Symbol;Acc:HGNC:24448]
ENST00000358598.6	3576	3409.86	6204.2	122.868	ENSG00000108946	PRKAR1A	protein kinase cAMP-dependent type I regulatory subunit alpha [Source:HGNC Symbol;Acc:HGNC:9388]
ENST00000335508.11	6463	6296.86	11443.6	122.724	ENSG00000115524	SF3B1	splicing factor 3b subunit 1 [Source:HGNC Symbol;Acc:HGNC:10768]
ENST00000269305.9	2512	2345.86	4261.99	122.688	ENSG00000141510	TP53	tumor protein p53 [Source:HGNC Symbol;Acc:HGNC:11998]
ENST00000337138.9	3946	3779.86	6861.56	122.585	ENSG00000100644	HIF1A	hypoxia inducible factor 1 subunit alpha [Source:HGNC Symbol;Acc:HGNC:4910]
ENST00000691195.1	2305	2138.86	3880.59	122.52	ENSG00000130600	H19	H19 imprinted maternally expressed transcript [Source:HGNC Symbol;Acc:HGNC:4713]
ENST00000251496.7	4587	4420.86	8020	122.506	ENSG00000109805	NCAPG	non-SMC condensin I complex subunit G [Source:HGNC Symbol;Acc:HGNC:24304]
ENST00000258761.8	1804	1637.86	2970.51	122.474	ENSG00000136261	BZW2	basic leucine zipper and W2 domains 2 [Source:HGNC Symbol;Acc:HGNC:18808]
ENST00000319942.8	1448	1281.86	2322.41	122.346	ENSG00000137955	RABGGTB	Rab geranylgeranyltransferase subunit beta [Source:HGNC Symbol;Acc:HGNC:9796]
ENST00000322764.10	2228	2061.86	3730	122.163	ENSG00000159840	ZYX	zyxin [Source:HGNC Symbol;Acc:HGNC:13200]
ENST00000457828.6	4390	4223.86	7639.88	122.143	ENSG00000160285	LSS	lanosterol synthase [Source:HGNC Symbol;Acc:HGNC:6708]
ENST00000582475.1	723	556.92	1006.9	122.091	ENSG00000167088	SNRPD1	small nuclear ribonucleoprotein D1 polypeptide [Source:HGNC Symbol;Acc:HGNC:11158]
ENST00000230895.11	2301	2134.86	3856	121.972	ENSG00000112977	DAP	death associated protein [Source:HGNC Symbol;Acc:HGNC:2672]
ENST00000700707.1	6291	6124.86	11043	121.753	ENSG00000141367	CLTC	clathrin heavy chain [Source:HGNC Symbol;Acc:HGNC:2092]
ENST00000413384.7	4119	3952.86	7125.58	121.731	ENSG00000164889	SLC4A2	solute carrier family 4 member 2 [Source:HGNC Symbol;Acc:HGNC:11028]
ENST00000268607.10	2147	1980.86	3569.76	121.696	ENSG00000140941	MAP1LC3B	microtubule associated protein 1 light chain 3 beta [Source:HGNC Symbol;Acc:HGNC:13352]
ENST00000337392.10	2470	2303.86	4151.24	121.678	ENSG00000104853	CLPTM1	CLPTM1 regulator of GABA type A receptor forward trafficking [Source:HGNC Symbol;Acc:HGNC:2087]
ENST00000368885.8	3423	3256.86	5864.87	121.605	ENSG00000123505	AMD1	adenosylmethionine decarboxylase 1 [Source:HGNC Symbol;Acc:HGNC:457]
ENST00000215375.7	995	828.888	1490.66	121.443	ENSG00000099624	ATP5F1D	ATP synthase F1 subunit delta [Source:HGNC Symbol;Acc:HGNC:837]
ENST00000369026.3	3950	3783.86	6800.95	121.374	ENSG00000143384	MCL1	MCL1 apoptosis regulator, BCL2 family member [Source:HGNC Symbol;Acc:HGNC:6943]
ENST00000373715.11	4228	4061.86	7299	121.347	ENSG00000112081	SRSF3	serine and arginine rich splicing factor 3 [Source:HGNC Symbol;Acc:HGNC:10785]
ENST00000602637.1	1462	1295.86	2325.71	121.196	ENSG00000180573	H2AC6	H2A clustered histone 6 [Source:HGNC Symbol;Acc:HGNC:4733]
ENST00000530428.2	1140	973.858	1747.56	121.179	ENSG00000109919	MTCH2	mitochondrial carrier 2 [Source:HGNC Symbol;Acc:HGNC:17587]
ENST00000244745.4	4869	4702.86	8439	121.177	ENSG00000124766	SOX4	SRY-box transcription factor 4 [Source:HGNC Symbol;Acc:HGNC:11200]
ENST00000405636.6	1709	1542.86	2765.53	121.044	ENSG00000130204	TOMM40	translocase of outer mitochondrial membrane 40 [Source:HGNC Symbol;Acc:HGNC:18001]
ENST00000371588.10	1054	887.858	1591.31	121.032	ENSG00000000419	DPM1	dolichyl-phosphate mannosyltransferase subunit 1, catalytic [Source:HGNC Symbol;Acc:HGNC:3005]
ENST00000371142.9	6100	5933.86	10626	120.927	ENSG00000077147	TM9SF3	transmembrane 9 superfamily member 3 [Source:HGNC Symbol;Acc:HGNC:21529]
ENST00000369014.10	1227	1060.86	1899.62	120.92	ENSG00000143420	ENSA	endosulfine alpha [Source:HGNC Symbol;Acc:HGNC:3360]
ENST00000230461.11	4418	4251.86	7611.45	120.887	ENSG00000112697	TMEM30A	transmembrane protein 30A [Source:HGNC Symbol;Acc:HGNC:16667]
ENST00000702504.1	487	321.162	574.662	120.831	ENSG00000290018	None	novel transcript
ENST00000254806.8	1859	1692.86	3027.41	120.765	ENSG00000132471	WBP2	WW domain binding protein 2 [Source:HGNC Symbol;Acc:HGNC:12738]
ENST00000558281.5	773	606.912	1084.41	120.659	ENSG00000041357	PSMA4	proteasome 20S subunit alpha 4 [Source:HGNC Symbol;Acc:HGNC:9533]
ENST00000233114.13	1296	1129.86	2018.19	120.622	ENSG00000014641	MDH1	malate dehydrogenase 1 [Source:HGNC Symbol;Acc:HGNC:6970]
ENST00000394295.6	2651	2484.86	4436.45	120.566	ENSG00000196975	ANXA4	annexin A4 [Source:HGNC Symbol;Acc:HGNC:542]
ENST00000480708.5	1430	1263.86	2256.28	120.555	ENSG00000008952	SEC62	SEC62 homolog, preprotein translocation factor [Source:HGNC Symbol;Acc:HGNC:11846]
ENST00000679233.1	1072	905.858	1617.03	120.545	ENSG00000181163	NPM1	nucleophosmin 1 [Source:HGNC Symbol;Acc:HGNC:7910]
ENST00000539945.7	1296	1129.86	2015.78	120.479	ENSG00000014641	MDH1	malate dehydrogenase 1 [Source:HGNC Symbol;Acc:HGNC:6970]
ENST00000376016.8	4191	4024.86	7179.53	120.458	ENSG00000136758	YME1L1	YME1 like 1 ATPase [Source:HGNC Symbol;Acc:HGNC:12843]
ENST00000366672.5	4423	4256.86	7585	120.325	ENSG00000143641	GALNT2	polypeptide N-acetylgalactosaminyltransferase 2 [Source:HGNC Symbol;Acc:HGNC:4124]
ENST00000367975.7	1308	1141.86	2032.72	120.214	ENSG00000143252	SDHC	succinate dehydrogenase complex subunit C [Source:HGNC Symbol;Acc:HGNC:10682]
ENST00000221859.9	443	277.553	494	120.191	ENSG00000105258	POLR2I	RNA polymerase II subunit I [Source:HGNC Symbol;Acc:HGNC:9196]
ENST00000292363.10	1631	1464.86	2606	120.135	ENSG00000070423	RNF126	ring finger protein 126 [Source:HGNC Symbol;Acc:HGNC:21151]
ENST00000436644.6	1734	1567.86	2788.35	120.097	ENSG00000172239	PAIP1	poly(A) binding protein interacting protein 1 [Source:HGNC Symbol;Acc:HGNC:16945]
ENST00000316804.10	3273	3106.86	5524.86	120.085	ENSG00000177885	GRB2	growth factor receptor bound protein 2 [Source:HGNC Symbol;Acc:HGNC:4566]
ENST00000296577.9	3887	3720.86	6610.1	119.965	ENSG00000164163	ABCE1	ATP binding cassette subfamily E member 1 [Source:HGNC Symbol;Acc:HGNC:69]
ENST00000300093.9	2160	1993.86	3534	119.691	ENSG00000166851	PLK1	polo like kinase 1 [Source:HGNC Symbol;Acc:HGNC:9077]
ENST00000439211.7	3919	3752.86	6647.79	119.62	ENSG00000228716	DHFR	dihydrofolate reductase [Source:HGNC Symbol;Acc:HGNC:2861]
ENST00000536410.6	1194	1027.86	1820.54	119.608	ENSG00000100612	DHRS7	dehydrogenase/reductase 7 [Source:HGNC Symbol;Acc:HGNC:21524]
ENST00000260118.7	1248	1081.86	1916.17	119.606	ENSG00000137563	GGH	gamma-glutamyl hydrolase [Source:HGNC Symbol;Acc:HGNC:4248]
ENST00000472174.7	987	820.888	1453.28	119.552	ENSG00000117410	ATP6V0B	ATPase H+ transporting V0 subunit b [Source:HGNC Symbol;Acc:HGNC:861]
ENST00000646241.3	1858	1691.86	2995.21	119.551	ENSG00000064601	CTSA	cathepsin A [Source:HGNC Symbol;Acc:HGNC:9251]
ENST00000307877.7	2831	2664.86	4717.44	119.543	ENSG00000167881	SRP68	signal recognition particle 68 [Source:HGNC Symbol;Acc:HGNC:11302]
ENST00000264995.8	1708	1541.86	2724.14	119.31	ENSG00000114686	MRPL3	mitochondrial ribosomal protein L3 [Source:HGNC Symbol;Acc:HGNC:10379]
ENST00000344726.10	865	698.902	1234.42	119.272	ENSG00000118418	HMGN3	high mobility group nucleosomal binding domain 3 [Source:HGNC Symbol;Acc:HGNC:12312]
ENST00000404933.7	1703	1536.86	2713.4	119.226	ENSG00000102172	SMS	spermine synthase [Source:HGNC Symbol;Acc:HGNC:11123]
ENST00000229238.5	898	731.9	1290.22	119.043	ENSG00000111639	MRPL51	mitochondrial ribosomal protein L51 [Source:HGNC Symbol;Acc:HGNC:14044]
ENST00000392325.9	2496	2329.86	4107	119.038	ENSG00000141580	WDR45B	WD repeat domain 45B [Source:HGNC Symbol;Acc:HGNC:25072]
ENST00000394673.6	2124	1957.86	3449.12	118.964	ENSG00000010244	ZNF207	zinc finger protein 207 [Source:HGNC Symbol;Acc:HGNC:12998]
ENST00000417647.7	1905	1738.86	3059.92	118.833	ENSG00000113141	IK	IK cytokine [Source:HGNC Symbol;Acc:HGNC:5958]
ENST00000279263.14	1578	1411.86	2482.67	118.746	ENSG00000149809	TM7SF2	transmembrane 7 superfamily member 2 [Source:HGNC Symbol;Acc:HGNC:11863]
ENST00000369535.5	4326	4159.86	7308	118.634	ENSG00000213281	NRAS	NRAS proto-oncogene, GTPase [Source:HGNC Symbol;Acc:HGNC:7989]
ENST00000376387.5	3417	3250.86	5705.1	118.51	ENSG00000125304	TM9SF2	transmembrane 9 superfamily member 2 [Source:HGNC Symbol;Acc:HGNC:11865]
ENST00000271850.11	1219	1052.86	1846.6	118.438	ENSG00000143549	TPM3	tropomyosin 3 [Source:HGNC Symbol;Acc:HGNC:12012]
ENST00000595090.6	1545	1378.86	2418.27	118.434	ENSG00000183207	RUVBL2	RuvB like AAA ATPase 2 [Source:HGNC Symbol;Acc:HGNC:10475]
ENST00000587834.6	791	624.907	1095.68	118.402	ENSG00000166562	SEC11C	SEC11 homolog C, signal peptidase complex subunit [Source:HGNC Symbol;Acc:HGNC:23400]
ENST00000414274.7	1547	1380.86	2421.11	118.401	ENSG00000110958	PTGES3	prostaglandin E synthase 3 [Source:HGNC Symbol;Acc:HGNC:16049]
ENST00000466501.1	579	412.955	722.229	118.104	ENSG00000237550	None	ribosomal protein L9 pseudogene 9
ENST00000326577.9	977	810.889	1417.97	118.085	ENSG00000006327	TNFRSF12A	TNF receptor superfamily member 12A [Source:HGNC Symbol;Acc:HGNC:18152]
ENST00000263382.8	1689	1522.86	2660.97	117.997	ENSG00000105011	ASF1B	anti-silencing function 1B histone chaperone [Source:HGNC Symbol;Acc:HGNC:20996]
ENST00000548933.5	1202	1035.86	1808.09	117.872	ENSG00000197111	PCBP2	poly(rC) binding protein 2 [Source:HGNC Symbol;Acc:HGNC:8648]
ENST00000290341.8	8796	8629.86	15040.9	117.695	ENSG00000159217	IGF2BP1	insulin like growth factor 2 mRNA binding protein 1 [Source:HGNC Symbol;Acc:HGNC:28866]
ENST00000225525.4	1280	1113.86	1940.81	117.664	ENSG00000213977	TAX1BP3	Tax1 binding protein 3 [Source:HGNC Symbol;Acc:HGNC:30684]
ENST00000392369.6	1530	1363.86	2375.17	117.603	ENSG00000132341	RAN	RAN, member RAS oncogene family [Source:HGNC Symbol;Acc:HGNC:9846]
ENST00000395633.5	704	537.922	936.79	117.602	ENSG00000099624	ATP5F1D	ATP synthase F1 subunit delta [Source:HGNC Symbol;Acc:HGNC:837]
ENST00000317799.10	1997	1830.86	3185.83	117.506	ENSG00000138029	HADHB	hydroxyacyl-CoA dehydrogenase trifunctional multienzyme complex subunit beta [Source:HGNC Symbol;Acc:HGNC:4803]
ENST00000256474.3	4414	4247.86	7391.03	117.497	ENSG00000134086	VHL	von Hippel-Lindau tumor suppressor [Source:HGNC Symbol;Acc:HGNC:12687]
ENST00000248958.5	825	658.906	1146	117.45	ENSG00000128228	SDF2L1	stromal cell derived factor 2 like 1 [Source:HGNC Symbol;Acc:HGNC:10676]
ENST00000340828.7	2444	2277.86	3956.53	117.295	ENSG00000113328	CCNG1	cyclin G1 [Source:HGNC Symbol;Acc:HGNC:1592]
ENST00000261845.7	5330	5163.86	8947.23	117.005	ENSG00000069956	MAPK6	mitogen-activated protein kinase 6 [Source:HGNC Symbol;Acc:HGNC:6879]
ENST00000264108.5	1634	1467.86	2543	116.991	ENSG00000128708	HAT1	histone acetyltransferase 1 [Source:HGNC Symbol;Acc:HGNC:4821]
ENST00000275428.9	1158	991.858	1711.21	116.505	ENSG00000006625	GGCT	gamma-glutamylcyclotransferase [Source:HGNC Symbol;Acc:HGNC:21705]
ENST00000308360.8	2529	2362.86	4069.93	116.316	ENSG00000087111	PIGS	phosphatidylinositol glycan anchor biosynthesis class S [Source:HGNC Symbol;Acc:HGNC:14937]
ENST00000374379.9	4253	4086.86	7036.3	116.264	ENSG00000169504	CLIC4	chloride intracellular channel 4 [Source:HGNC Symbol;Acc:HGNC:13518]
ENST00000394048.10	4180	4013.86	6906.62	116.197	ENSG00000139641	ESYT1	extended synaptotagmin 1 [Source:HGNC Symbol;Acc:HGNC:29534]
ENST00000219252.10	1764	1597.86	2749	116.179	ENSG00000102978	POLR2C	RNA polymerase II subunit C [Source:HGNC Symbol;Acc:HGNC:9189]
ENST00000289382.8	2515	2348.86	4041	116.178	ENSG00000158435	CNOT11	CCR4-NOT transcription complex subunit 11 [Source:HGNC Symbol;Acc:HGNC:25217]
ENST00000300688.8	1121	954.858	1637.32	115.794	ENSG00000167283	ATP5MG	ATP synthase membrane subunit g [Source:HGNC Symbol;Acc:HGNC:14247]
ENST00000644876.2	4635	4468.86	7660.91	115.764	ENSG00000215301	DDX3X	DEAD-box helicase 3 X-linked [Source:HGNC Symbol;Acc:HGNC:2745]
ENST00000392246.7	1523	1356.86	2321.83	115.555	ENSG00000116030	SUMO1	small ubiquitin like modifier 1 [Source:HGNC Symbol;Acc:HGNC:12502]
ENST00000309366.9	574	407.962	697.472	115.451	ENSG00000173486	FKBP2	FKBP prolyl isomerase 2 [Source:HGNC Symbol;Acc:HGNC:3718]
ENST00000369626.8	3753	3586.86	6129.42	115.397	ENSG00000155380	SLC16A1	solute carrier family 16 member 1 [Source:HGNC Symbol;Acc:HGNC:10922]
ENST00000544216.8	3431	3264.86	5573.7	115.284	ENSG00000257103	LSM14A	LSM14A mRNA processing body assembly factor [Source:HGNC Symbol;Acc:HGNC:24489]
ENST00000331457.9	1665	1498.86	2557.98	115.246	ENSG00000185721	DRG1	developmentally regulated GTP binding protein 1 [Source:HGNC Symbol;Acc:HGNC:3029]
ENST00000274026.10	2748	2581.86	4405	115.214	ENSG00000145386	CCNA2	cyclin A2 [Source:HGNC Symbol;Acc:HGNC:1578]
ENST00000263038.9	1541	1374.86	2343.42	115.102	ENSG00000107537	PHYH	phytanoyl-CoA 2-hydroxylase [Source:HGNC Symbol;Acc:HGNC:8940]
ENST00000254351.9	3165	2998.86	5091.98	114.662	ENSG00000115884	SDC1	syndecan 1 [Source:HGNC Symbol;Acc:HGNC:10658]
ENST00000337859.11	2032	1865.86	3161	114.403	ENSG00000065548	ZC3H15	zinc finger CCCH-type containing 15 [Source:HGNC Symbol;Acc:HGNC:29528]
ENST00000233078.9	2184	2017.86	3414.03	114.253	ENSG00000071626	DAZAP1	DAZ associated protein 1 [Source:HGNC Symbol;Acc:HGNC:2683]
ENST00000339157.10	1960	1793.86	3030.57	114.085	ENSG00000100997	ABHD12	abhydrolase domain containing 12, lysophospholipase [Source:HGNC Symbol;Acc:HGNC:15868]
ENST00000302746.11	1507	1340.86	2264.3	114.036	ENSG00000168291	PDHB	pyruvate dehydrogenase E1 subunit beta [Source:HGNC Symbol;Acc:HGNC:8808]
ENST00000409753.8	1434	1267.86	2136.98	113.82	ENSG00000189159	JPT1	Jupiter microtubule associated homolog 1 [Source:HGNC Symbol;Acc:HGNC:14569]
ENST00000667293.2	1465	1298.86	2189.01	113.809	ENSG00000087460	GNAS	GNAS complex locus [Source:HGNC Symbol;Acc:HGNC:4392]
ENST00000376389.8	1866	1699.86	2858	113.538	ENSG00000137312	FLOT1	flotillin 1 [Source:HGNC Symbol;Acc:HGNC:3757]
ENST00000324015.7	2284	2117.86	3558.13	113.453	ENSG00000167711	SERPINF2	serpin family F member 2 [Source:HGNC Symbol;Acc:HGNC:9075]
ENST00000256545.9	1069	902.858	1516	113.389	ENSG00000134153	EMC7	ER membrane protein complex subunit 7 [Source:HGNC Symbol;Acc:HGNC:24301]
ENST00000233627.14	758	591.913	991.637	113.132	ENSG00000115286	NDUFS7	NADH:ubiquinone oxidoreductase core subunit S7 [Source:HGNC Symbol;Acc:HGNC:7714]
ENST00000489418.6	1810	1643.86	2753.86	113.128	ENSG00000163950	SLBP	stem-loop binding protein [Source:HGNC Symbol;Acc:HGNC:10904]
ENST00000272163.9	3748	3581.86	5988.74	112.906	ENSG00000143815	LBR	lamin B receptor [Source:HGNC Symbol;Acc:HGNC:6518]
ENST00000254322.3	2242	2075.86	3465.96	112.75	ENSG00000132002	DNAJB1	DnaJ heat shock protein family (Hsp40) member B1 [Source:HGNC Symbol;Acc:HGNC:5270]
ENST00000223127.8	2821	2654.86	4430	112.682	ENSG00000106397	PLOD3	procollagen-lysine,2-oxoglutarate 5-dioxygenase 3 [Source:HGNC Symbol;Acc:HGNC:9083]
ENST00000264896.8	4694	4527.86	7550.34	112.607	ENSG00000138760	SCARB2	scavenger receptor class B member 2 [Source:HGNC Symbol;Acc:HGNC:1665]
ENST00000398129.5	3787	3620.86	6034.63	112.546	ENSG00000087274	ADD1	adducin 1 [Source:HGNC Symbol;Acc:HGNC:243]
ENST00000193403.10	3779	3612.86	5994.86	112.052	ENSG00000072110	ACTN1	actinin alpha 1 [Source:HGNC Symbol;Acc:HGNC:163]
ENST00000443387.3	3347	3180.86	5270.12	111.884	ENSG00000167635	ZNF146	zinc finger protein 146 [Source:HGNC Symbol;Acc:HGNC:12931]
ENST00000527248.3	473	307.259	508.917	111.849	ENSG00000166337	TAF10	TATA-box binding protein associated factor 10 [Source:HGNC Symbol;Acc:HGNC:11543]
ENST00000608424.6	4070	3903.86	6462.99	111.797	ENSG00000178252	WDR6	WD repeat domain 6 [Source:HGNC Symbol;Acc:HGNC:12758]
ENST00000264161.9	3099	2932.86	4852	111.717	ENSG00000115866	DARS1	aspartyl-tRNA synthetase 1 [Source:HGNC Symbol;Acc:HGNC:2678]
ENST00000301458.10	1253	1086.86	1796.76	111.637	ENSG00000167775	CD320	CD320 molecule [Source:HGNC Symbol;Acc:HGNC:16692]
ENST00000265748.7	4731	4564.86	7545.58	111.624	ENSG00000011426	ANLN	anillin, actin binding protein [Source:HGNC Symbol;Acc:HGNC:14082]
ENST00000216297.7	4433	4266.86	7046.69	111.524	ENSG00000092201	SUPT16H	SPT16 homolog, facilitates chromatin remodeling subunit [Source:HGNC Symbol;Acc:HGNC:11465]
ENST00000337970.7	2186	2019.86	3331.42	111.378	ENSG00000169813	HNRNPF	heterogeneous nuclear ribonucleoprotein F [Source:HGNC Symbol;Acc:HGNC:5039]
ENST00000429360.6	1350	1183.86	1950.21	111.243	ENSG00000128309	MPST	mercaptopyruvate sulfurtransferase [Source:HGNC Symbol;Acc:HGNC:7223]
ENST00000547773.5	1967	1800.86	2966.6	111.242	ENSG00000187109	NAP1L1	nucleosome assembly protein 1 like 1 [Source:HGNC Symbol;Acc:HGNC:7637]
ENST00000375631.5	3353	3186.86	5245	111.141	ENSG00000204386	NEU1	neuraminidase 1 [Source:HGNC Symbol;Acc:HGNC:7758]
ENST00000276682.8	2041	1874.86	3082.68	111.032	ENSG00000147677	EIF3H	eukaryotic translation initiation factor 3 subunit H [Source:HGNC Symbol;Acc:HGNC:3273]
ENST00000575977.1	540	374.006	614.735	110.994	ENSG00000108953	YWHAE	tyrosine 3-monooxygenase/tryptophan 5-monooxygenase activation protein epsilon [Source:HGNC Symbol;Acc:HGNC:12851]
ENST00000564910.5	978	811.889	1332.5	110.831	ENSG00000103769	RAB11A	RAB11A, member RAS oncogene family [Source:HGNC Symbol;Acc:HGNC:9760]
ENST00000652272.2	2237	2070.86	3392.34	110.622	ENSG00000101158	NELFCD	negative elongation factor complex member C/D [Source:HGNC Symbol;Acc:HGNC:15934]
ENST00000397375.7	998	831.882	1362.44	110.597	ENSG00000074071	MRPS34	mitochondrial ribosomal protein S34 [Source:HGNC Symbol;Acc:HGNC:16618]
ENST00000375661.6	858	691.902	1133	110.58	ENSG00000204392	LSM2	LSM2 homolog, U6 small nuclear RNA and mRNA degradation associated [Source:HGNC Symbol;Acc:HGNC:13940]
ENST00000221130.11	3034	2867.86	4687.15	110.368	ENSG00000104687	GSR	glutathione-disulfide reductase [Source:HGNC Symbol;Acc:HGNC:4623]
ENST00000356663.8	2687	2520.86	4116.01	110.26	ENSG00000182087	TMEM259	transmembrane protein 259 [Source:HGNC Symbol;Acc:HGNC:17039]
ENST00000655923.1	3818	3651.86	5962	110.247	ENSG00000225733	FGD5-AS1	FGD5 antisense RNA 1 [Source:HGNC Symbol;Acc:HGNC:40410]
ENST00000249647.8	2310	2143.86	3499.85	110.241	ENSG00000092531	SNAP23	synaptosome associated protein 23 [Source:HGNC Symbol;Acc:HGNC:11131]
ENST00000319340.7	1917	1750.86	2853	110.038	ENSG00000180767	CHST13	carbohydrate sulfotransferase 13 [Source:HGNC Symbol;Acc:HGNC:21755]
ENST00000370214.9	3604	3437.86	5599.58	109.991	ENSG00000117528	ABCD3	ATP binding cassette subfamily D member 3 [Source:HGNC Symbol;Acc:HGNC:67]
ENST00000000233.10	1032	865.858	1410	109.967	ENSG00000004059	ARF5	ADP ribosylation factor 5 [Source:HGNC Symbol;Acc:HGNC:658]
ENST00000380113.8	1037	870.858	1416.87	109.869	ENSG00000125877	ITPA	inosine triphosphatase [Source:HGNC Symbol;Acc:HGNC:6176]
ENST00000221566.7	2231	2064.86	3358.34	109.831	ENSG00000104969	SGTA	small glutamine rich tetratricopeptide repeat co-chaperone alpha [Source:HGNC Symbol;Acc:HGNC:10819]
ENST00000407332.6	1904	1737.86	2825.94	109.809	ENSG00000100243	CYB5R3	cytochrome b5 reductase 3 [Source:HGNC Symbol;Acc:HGNC:2873]
ENST00000264279.10	1994	1827.86	2972	109.799	ENSG00000055044	NOP58	NOP58 ribonucleoprotein [Source:HGNC Symbol;Acc:HGNC:29926]
ENST00000558518.6	5173	5006.86	8136.7	109.742	ENSG00000130164	LDLR	low density lipoprotein receptor [Source:HGNC Symbol;Acc:HGNC:6547]
ENST00000245539.11	1204	1037.86	1685.81	109.688	ENSG00000125445	MRPS7	mitochondrial ribosomal protein S7 [Source:HGNC Symbol;Acc:HGNC:14499]
ENST00000336767.6	1591	1424.86	2314	109.669	ENSG00000113460	BRIX1	biogenesis of ribosomes BRX1 [Source:HGNC Symbol;Acc:HGNC:24170]
ENST00000622306.5	4235	4068.86	6604.2	109.607	ENSG00000185164	NOMO2	NODAL modulator 2 [Source:HGNC Symbol;Acc:HGNC:22652]
ENST00000521662.5	562	395.976	642.399	109.554	ENSG00000120533	ENY2	ENY2 transcription and export complex 2 subunit [Source:HGNC Symbol;Acc:HGNC:24449]
ENST00000585124.6	1243	1076.86	1745.24	109.443	ENSG00000178999	AURKB	aurora kinase B [Source:HGNC Symbol;Acc:HGNC:11390]
ENST00000440191.6	1889	1722.86	2790.11	109.361	ENSG00000156976	EIF4A2	eukaryotic translation initiation factor 4A2 [Source:HGNC Symbol;Acc:HGNC:3284]
ENST00000529006.7	7386	7219.86	11687.6	109.317	ENSG00000173120	KDM2A	lysine demethylase 2A [Source:HGNC Symbol;Acc:HGNC:13606]
ENST00000268802.10	1716	1549.86	2507.98	109.275	ENSG00000141101	NOB1	NIN1 (RPN12) binding protein 1 homolog [Source:HGNC Symbol;Acc:HGNC:29540]
ENST00000377482.10	3097	2930.86	4742.32	109.266	ENSG00000116285	ERRFI1	ERBB receptor feedback inhibitor 1 [Source:HGNC Symbol;Acc:HGNC:18185]
ENST00000334678.8	820	653.906	1058	109.26	ENSG00000187051	RPS19BP1	ribosomal protein S19 binding protein 1 [Source:HGNC Symbol;Acc:HGNC:28749]
ENST00000372921.10	2443	2276.86	3683	109.234	ENSG00000138279	ANXA7	annexin A7 [Source:HGNC Symbol;Acc:HGNC:545]
ENST00000578552.6	1841	1674.86	2707.6	109.169	ENSG00000169727	GPS1	G protein pathway suppressor 1 [Source:HGNC Symbol;Acc:HGNC:4549]
ENST00000263368.9	799	632.907	1019.07	108.731	ENSG00000090013	BLVRB	biliverdin reductase B [Source:HGNC Symbol;Acc:HGNC:1063]
ENST00000549833.1	960	793.889	1275.78	108.52	ENSG00000177889	UBE2N	ubiquitin conjugating enzyme E2 N [Source:HGNC Symbol;Acc:HGNC:12492]
ENST00000510025.7	2628	2461.86	3954.29	108.466	ENSG00000133835	HSD17B4	hydroxysteroid 17-beta dehydrogenase 4 [Source:HGNC Symbol;Acc:HGNC:5213]
ENST00000269195.6	3970	3803.86	6097.81	108.253	ENSG00000141429	GALNT1	polypeptide N-acetylgalactosaminyltransferase 1 [Source:HGNC Symbol;Acc:HGNC:4123]
ENST00000279146.8	1236	1069.86	1714.72	108.233	ENSG00000110711	AIP	aryl hydrocarbon receptor interacting protein [Source:HGNC Symbol;Acc:HGNC:358]
ENST00000357332.8	1275	1108.86	1776.95	108.215	ENSG00000198356	GET3	guided entry of tail-anchored proteins factor 3, ATPase [Source:HGNC Symbol;Acc:HGNC:752]
ENST00000377526.4	1458	1291.86	2070	108.205	ENSG00000115307	AUP1	AUP1 lipid droplet regulating VLDL assembly factor [Source:HGNC Symbol;Acc:HGNC:891]
ENST00000510056.5	3040	2873.86	4599.21	108.071	ENSG00000015479	MATR3	matrin 3 [Source:HGNC Symbol;Acc:HGNC:6912]
ENST00000605788.6	3723	3556.86	5687.24	107.976	ENSG00000166197	NOLC1	nucleolar and coiled-body phosphoprotein 1 [Source:HGNC Symbol;Acc:HGNC:15608]
ENST00000328434.8	780	613.911	981	107.908	ENSG00000183978	COA3	cytochrome c oxidase assembly factor 3 [Source:HGNC Symbol;Acc:HGNC:24990]
ENST00000263384.12	1463	1296.86	2071.39	107.86	ENSG00000105058	FAM32A	family with sequence similarity 32 member A [Source:HGNC Symbol;Acc:HGNC:24563]
ENST00000371717.8	2086	1919.86	3063.28	107.748	ENSG00000165688	PMPCA	peptidase, mitochondrial processing subunit alpha [Source:HGNC Symbol;Acc:HGNC:18667]
ENST00000411641.7	1574	1407.86	2245.6	107.712	ENSG00000145192	AHSG	alpha 2-HS glycoprotein [Source:HGNC Symbol;Acc:HGNC:349]
ENST00000259667.6	649	482.932	770	107.67	ENSG00000137133	HINT2	histidine triad nucleotide binding protein 2 [Source:HGNC Symbol;Acc:HGNC:18344]
ENST00000312037.6	712	545.92	869.697	107.579	ENSG00000164587	RPS14	ribosomal protein S14 [Source:HGNC Symbol;Acc:HGNC:10387]
ENST00000314595.6	3785	3618.86	5762.68	107.533	ENSG00000047315	POLR2B	RNA polymerase II subunit B [Source:HGNC Symbol;Acc:HGNC:9188]
ENST00000677711.2	1421	1254.86	1996.63	107.447	ENSG00000084623	EIF3I	eukaryotic translation initiation factor 3 subunit I [Source:HGNC Symbol;Acc:HGNC:3272]
ENST00000328159.9	1582	1415.86	2251.97	107.407	ENSG00000143549	TPM3	tropomyosin 3 [Source:HGNC Symbol;Acc:HGNC:12012]
ENST00000515390.5	1728	1561.86	2483.66	107.384	ENSG00000150753	CCT5	chaperonin containing TCP1 subunit 5 [Source:HGNC Symbol;Acc:HGNC:1618]
ENST00000524958.6	646	479.934	762.843	107.336	ENSG00000278615	C11orf98	chromosome 11 open reading frame 98 [Source:HGNC Symbol;Acc:HGNC:51238]
ENST00000262947.8	990	823.888	1309.38	107.322	ENSG00000074842	MYDGF	myeloid derived growth factor [Source:HGNC Symbol;Acc:HGNC:16948]
ENST00000267101.8	5615	5448.86	8655.06	107.264	ENSG00000065361	ERBB3	erb-b2 receptor tyrosine kinase 3 [Source:HGNC Symbol;Acc:HGNC:3431]
ENST00000393800.7	5072	4905.86	7787.16	107.19	ENSG00000110075	PPP6R3	protein phosphatase 6 regulatory subunit 3 [Source:HGNC Symbol;Acc:HGNC:1173]
ENST00000531978.5	867	700.902	1112.4	107.175	ENSG00000166441	RPL27A	ribosomal protein L27a [Source:HGNC Symbol;Acc:HGNC:10329]
ENST00000375533.6	1691	1524.86	2419	107.127	ENSG00000095739	BAMBI	BMP and activin membrane bound inhibitor [Source:HGNC Symbol;Acc:HGNC:30251]
ENST00000546939.5	779	612.912	972.021	107.095	ENSG00000135404	CD63	CD63 molecule [Source:HGNC Symbol;Acc:HGNC:1692]
ENST00000457309.2	3007	2840.86	4502.73	107.033	ENSG00000164924	YWHAZ	tyrosine 3-monooxygenase/tryptophan 5-monooxygenase activation protein zeta [Source:HGNC Symbol;Acc:HGNC:12855]
ENST00000247003.9	1793	1626.86	2578	107.01	ENSG00000105671	DDX49	DEAD-box helicase 49 [Source:HGNC Symbol;Acc:HGNC:18684]
ENST00000317615.11	1070	903.858	1429.98	106.837	ENSG00000128789	PSMG2	proteasome assembly chaperone 2 [Source:HGNC Symbol;Acc:HGNC:24929]
ENST00000632555.1	751	584.915	925.03	106.796	ENSG00000265241	RBM8A	RNA binding motif protein 8A [Source:HGNC Symbol;Acc:HGNC:9905]
ENST00000563468.5	1962	1795.86	2838.92	106.751	ENSG00000103342	GSPT1	G1 to S phase transition 1 [Source:HGNC Symbol;Acc:HGNC:4621]
ENST00000256689.10	4795	4628.86	7317.22	106.749	ENSG00000134294	SLC38A2	solute carrier family 38 member 2 [Source:HGNC Symbol;Acc:HGNC:13448]
ENST00000379852.8	2176	2009.86	3176.65	106.732	ENSG00000115216	NRBP1	nuclear receptor binding protein 1 [Source:HGNC Symbol;Acc:HGNC:7993]
ENST00000620138.4	2479	2312.86	3655.45	106.729	ENSG00000205531	NAP1L4	nucleosome assembly protein 1 like 4 [Source:HGNC Symbol;Acc:HGNC:7640]
ENST00000361162.10	2831	2664.86	4211.52	106.722	ENSG00000131051	RBM39	RNA binding motif protein 39 [Source:HGNC Symbol;Acc:HGNC:15923]
ENST00000435711.5	1731	1564.86	2472.19	106.684	ENSG00000170144	HNRNPA3	heterogeneous nuclear ribonucleoprotein A3 [Source:HGNC Symbol;Acc:HGNC:24941]
ENST00000252599.9	3647	3480.86	5499	106.681	ENSG00000130309	COLGALT1	collagen beta(1-O)galactosyltransferase 1 [Source:HGNC Symbol;Acc:HGNC:26182]
ENST00000356493.10	1365	1198.86	1893.47	106.655	ENSG00000165283	STOML2	stomatin like 2 [Source:HGNC Symbol;Acc:HGNC:14559]
ENST00000621914.4	5702	5535.86	8737.23	106.581	ENSG00000006125	AP2B1	adaptor related protein complex 2 subunit beta 1 [Source:HGNC Symbol;Acc:HGNC:563]
ENST00000405315.9	2406	2239.86	3532.86	106.512	ENSG00000104805	NUCB1	nucleobindin 1 [Source:HGNC Symbol;Acc:HGNC:8043]
ENST00000443614.6	1393	1226.86	1935.07	106.51	ENSG00000079459	FDFT1	farnesyl-diphosphate farnesyltransferase 1 [Source:HGNC Symbol;Acc:HGNC:3629]
ENST00000261868.10	2479	2312.86	3647.44	106.495	ENSG00000104131	EIF3J	eukaryotic translation initiation factor 3 subunit J [Source:HGNC Symbol;Acc:HGNC:3270]
ENST00000261497.9	5189	5022.86	7917	106.439	ENSG00000124422	USP22	ubiquitin specific peptidase 22 [Source:HGNC Symbol;Acc:HGNC:12621]
ENST00000216254.9	2734	2567.86	4045.5	106.388	ENSG00000100412	ACO2	aconitase 2 [Source:HGNC Symbol;Acc:HGNC:118]
ENST00000246117.9	3680	3513.86	5535.11	106.373	ENSG00000125912	NCLN	nicalin [Source:HGNC Symbol;Acc:HGNC:26923]
ENST00000427159.7	3551	3384.86	5327	106.275	ENSG00000108592	FTSJ3	FtsJ RNA 2'-O-methyltransferase 3 [Source:HGNC Symbol;Acc:HGNC:17136]
ENST00000264893.11	5545	5378.86	8462	106.236	ENSG00000138758	SEPTIN11	septin 11 [Source:HGNC Symbol;Acc:HGNC:25589]
ENST00000564492.1	4912	4745.86	7465.72	106.23	ENSG00000259974	LINC00261	long intergenic non-protein coding RNA 261 [Source:HGNC Symbol;Acc:HGNC:16189]
ENST00000273308.9	1450	1283.86	2018.88	106.19	ENSG00000257727	CNPY2	canopy FGF signaling regulator 2 [Source:HGNC Symbol;Acc:HGNC:13529]
ENST00000268379.9	1914	1747.86	2743.88	106.011	ENSG00000140740	UQCRC2	ubiquinol-cytochrome c reductase core protein 2 [Source:HGNC Symbol;Acc:HGNC:12586]
ENST00000392776.3	1851	1684.86	2644.29	105.983	ENSG00000142230	SAE1	SUMO1 activating enzyme subunit 1 [Source:HGNC Symbol;Acc:HGNC:30660]
ENST00000367815.9	2216	2049.86	3216.46	105.961	ENSG00000143153	ATP1B1	ATPase Na+/K+ transporting subunit beta 1 [Source:HGNC Symbol;Acc:HGNC:804]
ENST00000327044.7	2757	2590.86	4064.98	105.951	ENSG00000188976	NOC2L	NOC2 like nucleolar associated transcriptional repressor [Source:HGNC Symbol;Acc:HGNC:24517]
ENST00000266079.5	3047	2880.86	4519	105.928	ENSG00000101161	PRPF6	pre-mRNA processing factor 6 [Source:HGNC Symbol;Acc:HGNC:15860]
ENST00000606142.5	1876	1709.86	2679.49	105.823	ENSG00000002549	LAP3	leucine aminopeptidase 3 [Source:HGNC Symbol;Acc:HGNC:18449]
ENST00000258341.5	7929	7762.86	12162	105.797	ENSG00000135862	LAMC1	laminin subunit gamma 1 [Source:HGNC Symbol;Acc:HGNC:6492]
ENST00000360760.9	2119	1952.86	3059.28	105.789	ENSG00000196141	SPATS2L	spermatogenesis associated serine rich 2 like [Source:HGNC Symbol;Acc:HGNC:24574]
ENST00000269159.8	1449	1282.86	2009.59	105.784	ENSG00000141401	IMPA2	inositol monophosphatase 2 [Source:HGNC Symbol;Acc:HGNC:6051]
ENST00000284000.9	3730	3563.86	5582.45	105.778	ENSG00000153879	CEBPG	CCAAT enhancer binding protein gamma [Source:HGNC Symbol;Acc:HGNC:1837]
ENST00000650155.1	818	651.906	1019.33	105.589	ENSG00000203875	SNHG5	small nucleolar RNA host gene 5 [Source:HGNC Symbol;Acc:HGNC:21026]
ENST00000228506.8	6341	6174.86	9652	105.556	ENSG00000110917	MLEC	malectin [Source:HGNC Symbol;Acc:HGNC:28973]
ENST00000315579.10	4825	4658.86	7278	105.493	ENSG00000010292	NCAPD2	non-SMC condensin I complex subunit D2 [Source:HGNC Symbol;Acc:HGNC:24305]
ENST00000276390.7	2856	2689.86	4202	105.491	ENSG00000147416	ATP6V1B2	ATPase H+ transporting V1 subunit B2 [Source:HGNC Symbol;Acc:HGNC:854]
ENST00000256495.4	3152	2985.86	4664	105.482	ENSG00000134107	BHLHE40	basic helix-loop-helix family member e40 [Source:HGNC Symbol;Acc:HGNC:1046]
ENST00000651619.1	1909	1742.86	2720.9	105.424	ENSG00000100983	GSS	glutathione synthetase [Source:HGNC Symbol;Acc:HGNC:4624]
ENST00000357429.10	1294	1127.86	1760.49	105.407	ENSG00000146540	C7orf50	chromosome 7 open reading frame 50 [Source:HGNC Symbol;Acc:HGNC:22421]
ENST00000303151.5	850	683.904	1066	105.257	ENSG00000172336	POP7	POP7 homolog, ribonuclease P/MRP subunit [Source:HGNC Symbol;Acc:HGNC:19949]
ENST00000529806.5	993	826.888	1288.86	105.257	ENSG00000140988	RPS2	ribosomal protein S2 [Source:HGNC Symbol;Acc:HGNC:10404]
ENST00000394249.8	3072	2905.86	4526.56	105.192	ENSG00000198901	PRC1	protein regulator of cytokinesis 1 [Source:HGNC Symbol;Acc:HGNC:9341]
ENST00000367034.5	970	803.889	1252	105.172	ENSG00000112110	MRPL18	mitochondrial ribosomal protein L18 [Source:HGNC Symbol;Acc:HGNC:14477]
ENST00000269143.8	3160	2993.86	4661.63	105.147	ENSG00000141385	AFG3L2	AFG3 like matrix AAA peptidase subunit 2 [Source:HGNC Symbol;Acc:HGNC:315]
ENST00000435844.3	575	408.96	636.338	105.075	ENSG00000232388	SMIM26	small integral membrane protein 26 [Source:HGNC Symbol;Acc:HGNC:43430]
ENST00000526645.6	1955	1788.86	2781.68	105.008	ENSG00000164733	CTSB	cathepsin B [Source:HGNC Symbol;Acc:HGNC:2527]
ENST00000275036.11	831	664.904	1033.18	104.932	ENSG00000118418	HMGN3	high mobility group nucleosomal binding domain 3 [Source:HGNC Symbol;Acc:HGNC:12312]
ENST00000160827.9	2081	1914.86	2975.12	104.92	ENSG00000079616	KIF22	kinesin family member 22 [Source:HGNC Symbol;Acc:HGNC:6391]
ENST00000367576.6	1853	1686.86	2619.79	104.877	ENSG00000135521	LTV1	LTV1 ribosome biogenesis factor [Source:HGNC Symbol;Acc:HGNC:21173]
ENST00000265866.12	2356	2189.86	3396.76	104.746	ENSG00000096746	HNRNPH3	heterogeneous nuclear ribonucleoprotein H3 [Source:HGNC Symbol;Acc:HGNC:5043]
ENST00000278903.11	2191	2024.86	3137.56	104.638	ENSG00000149547	EI24	EI24 autophagy associated transmembrane protein [Source:HGNC Symbol;Acc:HGNC:13276]
ENST00000639083.1	2269	2102.86	3257.41	104.605	ENSG00000120948	TARDBP	TAR DNA binding protein [Source:HGNC Symbol;Acc:HGNC:11571]
ENST00000286953.8	615	448.941	694.829	104.515	ENSG00000156411	ATP5MJ	ATP synthase membrane subunit j [Source:HGNC Symbol;Acc:HGNC:1188]
ENST00000612683.1	1198	1031.86	1596.45	104.478	ENSG00000160752	FDPS	farnesyl diphosphate synthase [Source:HGNC Symbol;Acc:HGNC:3631]
ENST00000271526.9	2068	1901.86	2940	104.39	ENSG00000143294	PRCC	proline rich mitotic checkpoint control factor [Source:HGNC Symbol;Acc:HGNC:9343]
ENST00000378364.8	931	764.899	1181.61	104.318	ENSG00000198931	APRT	adenine phosphoribosyltransferase [Source:HGNC Symbol;Acc:HGNC:626]
ENST00000297185.9	4404	4237.86	6546.51	104.317	ENSG00000113013	HSPA9	heat shock protein family A (Hsp70) member 9 [Source:HGNC Symbol;Acc:HGNC:5244]
ENST00000000412.8	2450	2283.86	3527.09	104.289	ENSG00000003056	M6PR	mannose-6-phosphate receptor, cation dependent [Source:HGNC Symbol;Acc:HGNC:6752]
ENST00000378827.5	3545	3378.86	5218	104.286	ENSG00000125845	BMP2	bone morphogenetic protein 2 [Source:HGNC Symbol;Acc:HGNC:1069]
ENST00000358161.9	7794	7627.86	11778	104.27	ENSG00000197694	SPTAN1	spectrin alpha, non-erythrocytic 1 [Source:HGNC Symbol;Acc:HGNC:11273]
ENST00000264993.8	3351	3184.86	4912.98	104.171	ENSG00000091527	CDV3	CDV3 homolog [Source:HGNC Symbol;Acc:HGNC:26928]
ENST00000355693.5	818	651.906	1004.82	104.087	ENSG00000181924	COA4	cytochrome c oxidase assembly factor 4 homolog [Source:HGNC Symbol;Acc:HGNC:24604]
ENST00000455385.7	2130	1963.86	3025.45	104.033	ENSG00000008282	SYPL1	synaptophysin like 1 [Source:HGNC Symbol;Acc:HGNC:11507]
ENST00000244496.6	1183	1016.86	1566	103.997	ENSG00000124541	RRP36	ribosomal RNA processing 36 [Source:HGNC Symbol;Acc:HGNC:21374]
ENST00000695856.1	2181	2014.86	3102.1	103.969	ENSG00000289694	None	novel protein
ENST00000256460.8	1453	1286.86	1981	103.955	ENSG00000134072	CAMK1	calcium/calmodulin dependent protein kinase I [Source:HGNC Symbol;Acc:HGNC:1459]
ENST00000363046.1	264	111.274	171	103.775	ENSG00000277027	RMRP	RNA component of mitochondrial RNA processing endoribonuclease [Source:HGNC Symbol;Acc:HGNC:10031]
ENST00000278671.10	1089	922.858	1417.44	103.719	ENSG00000149357	LAMTOR1	late endosomal/lysosomal adaptor, MAPK and MTOR activator 1 [Source:HGNC Symbol;Acc:HGNC:26068]
ENST00000402438.6	1946	1779.86	2732.59	103.676	ENSG00000100243	CYB5R3	cytochrome b5 reductase 3 [Source:HGNC Symbol;Acc:HGNC:2873]
ENST00000265192.9	1456	1289.86	1980.16	103.669	ENSG00000120727	PAIP2	poly(A) binding protein interacting protein 2 [Source:HGNC Symbol;Acc:HGNC:17970]
ENST00000583931.6	3407	3240.86	4971.88	103.598	ENSG00000143401	ANP32E	acidic nuclear phosphoprotein 32 family member E [Source:HGNC Symbol;Acc:HGNC:16673]
ENST00000270225.12	2522	2355.86	3612.89	103.561	ENSG00000142230	SAE1	SUMO1 activating enzyme subunit 1 [Source:HGNC Symbol;Acc:HGNC:30660]
ENST00000358204.9	2736	2569.86	3941	103.559	ENSG00000135269	TES	testin LIM domain protein [Source:HGNC Symbol;Acc:HGNC:14620]
ENST00000479870.6	5754	5587.86	8566.38	103.524	ENSG00000198420	TCAF1	TRPM8 channel associated factor 1 [Source:HGNC Symbol;Acc:HGNC:22201]
ENST00000377943.9	1588	1421.86	2176.47	103.368	ENSG00000125870	SNRPB2	small nuclear ribonucleoprotein polypeptide B2 [Source:HGNC Symbol;Acc:HGNC:11155]
ENST00000373116.6	953	786.891	1204	103.324	ENSG00000116898	MRPS15	mitochondrial ribosomal protein S15 [Source:HGNC Symbol;Acc:HGNC:14504]
ENST00000372422.7	1507	1340.86	2046.41	103.062	ENSG00000137207	YIPF3	Yip1 domain family member 3 [Source:HGNC Symbol;Acc:HGNC:21023]
ENST00000348943.7	2568	2401.86	3665.57	103.059	ENSG00000099783	HNRNPM	heterogeneous nuclear ribonucleoprotein M [Source:HGNC Symbol;Acc:HGNC:5046]
ENST00000528896.7	7428	7261.86	11060	102.848	ENSG00000007202	BLTP2	bridge-like lipid transfer protein family member 2 [Source:HGNC Symbol;Acc:HGNC:28960]
ENST00000432763.7	3678	3511.86	5347.69	102.83	ENSG00000196235	SUPT5H	SPT5 homolog, DSIF elongation factor subunit [Source:HGNC Symbol;Acc:HGNC:11469]
ENST00000274242.10	7573	7406.86	11268.9	102.74	ENSG00000145592	RPL37	ribosomal protein L37 [Source:HGNC Symbol;Acc:HGNC:10347]
ENST00000307720.4	1830	1663.86	2531	102.723	ENSG00000171497	PPID	peptidylprolyl isomerase D [Source:HGNC Symbol;Acc:HGNC:9257]
ENST00000357903.7	3543	3376.86	5136.6	102.72	ENSG00000142192	APP	amyloid beta precursor protein [Source:HGNC Symbol;Acc:HGNC:620]
ENST00000626021.3	4621	4454.86	6775.75	102.71	ENSG00000112245	PTP4A1	protein tyrosine phosphatase 4A1 [Source:HGNC Symbol;Acc:HGNC:9634]
ENST00000457654.6	2159	1992.86	3030.78	102.7	ENSG00000108671	PSMD11	proteasome 26S subunit, non-ATPase 11 [Source:HGNC Symbol;Acc:HGNC:9556]
ENST00000343043.7	1649	1482.86	2255	102.692	ENSG00000132676	DAP3	death associated protein 3 [Source:HGNC Symbol;Acc:HGNC:2673]
ENST00000453527.7	1957	1790.86	2722.68	102.666	ENSG00000164733	CTSB	cathepsin B [Source:HGNC Symbol;Acc:HGNC:2527]
ENST00000216392.8	2799	2632.86	4000.13	102.598	ENSG00000100504	PYGL	glycogen phosphorylase L [Source:HGNC Symbol;Acc:HGNC:9725]
ENST00000371121.5	3989	3822.86	5806.68	102.572	ENSG00000102038	SMARCA1	SWI/SNF related, matrix associated, actin dependent regulator of chromatin, subfamily a, member 1 [Source:HGNC Symbol;Acc:HGNC:11097]
ENST00000370651.8	4621	4454.86	6765.88	102.561	ENSG00000285976	None	None
ENST00000345080.5	5446	5279.86	8013.7	102.495	ENSG00000187772	LIN28B	lin-28 homolog B [Source:HGNC Symbol;Acc:HGNC:32207]
ENST00000310092.12	1607	1440.86	2186.45	102.473	ENSG00000173933	RBM4	RNA binding motif protein 4 [Source:HGNC Symbol;Acc:HGNC:9901]
ENST00000370167.8	2289	2122.86	3216.49	102.318	ENSG00000130829	DUSP9	dual specificity phosphatase 9 [Source:HGNC Symbol;Acc:HGNC:3076]
ENST00000392715.6	3417	3250.86	4924.94	102.304	ENSG00000100664	EIF5	eukaryotic translation initiation factor 5 [Source:HGNC Symbol;Acc:HGNC:3299]
ENST00000216832.9	3537	3370.86	5102.88	102.227	ENSG00000100941	PNN	pinin, desmosome associated protein [Source:HGNC Symbol;Acc:HGNC:9162]
ENST00000326442.10	1115	948.858	1436.36	102.224	ENSG00000106565	TMEM176B	transmembrane protein 176B [Source:HGNC Symbol;Acc:HGNC:29596]
ENST00000432648.8	2688	2521.86	3815.11	102.159	ENSG00000174574	AKIRIN1	akirin 1 [Source:HGNC Symbol;Acc:HGNC:25744]
ENST00000693296.1	6125	5958.86	9009.56	102.101	ENSG00000129422	MTUS1	microtubule associated scaffold protein 1 [Source:HGNC Symbol;Acc:HGNC:29789]
ENST00000394963.9	3283	3116.86	4710.65	102.06	ENSG00000066117	SMARCD1	SWI/SNF related, matrix associated, actin dependent regulator of chromatin, subfamily d, member 1 [Source:HGNC Symbol;Acc:HGNC:11106]
ENST00000296490.8	4286	4119.86	6225.51	102.043	ENSG00000164091	WDR82	WD repeat domain 82 [Source:HGNC Symbol;Acc:HGNC:28826]
ENST00000372656.5	699	532.922	805.163	102.026	ENSG00000185222	TCEAL9	transcription elongation factor A like 9 [Source:HGNC Symbol;Acc:HGNC:30084]
ENST00000361804.5	5522	5355.86	8089.23	101.993	ENSG00000108055	SMC3	structural maintenance of chromosomes 3 [Source:HGNC Symbol;Acc:HGNC:2468]
ENST00000375787.6	1330	1163.86	1756.94	101.941	ENSG00000213722	DDAH2	dimethylarginine dimethylaminohydrolase 2 [Source:HGNC Symbol;Acc:HGNC:2716]
ENST00000646101.2	1511	1344.86	2029.48	101.906	ENSG00000130429	ARPC1B	actin related protein 2/3 complex subunit 1B [Source:HGNC Symbol;Acc:HGNC:704]
ENST00000618887.2	1524	1357.86	2047.79	101.841	ENSG00000004142	POLDIP2	DNA polymerase delta interacting protein 2 [Source:HGNC Symbol;Acc:HGNC:23781]
ENST00000335972.11	3572	3405.86	5135.63	101.826	ENSG00000130985	UBA1	ubiquitin like modifier activating enzyme 1 [Source:HGNC Symbol;Acc:HGNC:12469]
ENST00000225726.10	3283	3116.86	4698.77	101.802	ENSG00000108588	CCDC47	coiled-coil domain containing 47 [Source:HGNC Symbol;Acc:HGNC:24856]
ENST00000300952.7	3793	3626.86	5467.32	101.797	ENSG00000167470	MIDN	midnolin [Source:HGNC Symbol;Acc:HGNC:16298]
ENST00000301457.3	580	413.954	623.666	101.74	ENSG00000267855	NDUFA7	NADH:ubiquinone oxidoreductase subunit A7 [Source:HGNC Symbol;Acc:HGNC:7691]
ENST00000340020.11	2975	2808.86	4228.91	101.669	ENSG00000186063	AIDA	axin interactor, dorsalization associated [Source:HGNC Symbol;Acc:HGNC:25761]
ENST00000227667.8	535	369.014	554	101.381	ENSG00000110245	APOC3	apolipoprotein C3 [Source:HGNC Symbol;Acc:HGNC:610]
ENST00000589998.6	3641	3474.86	5213.65	101.32	ENSG00000129351	ILF3	interleukin enhancer binding factor 3 [Source:HGNC Symbol;Acc:HGNC:6038]
ENST00000607266.5	661	494.931	742.534	101.312	ENSG00000112514	CUTA	cutA divalent cation tolerance homolog [Source:HGNC Symbol;Acc:HGNC:21101]
ENST00000303904.8	1404	1237.86	1854.28	101.157	ENSG00000168090	COPS6	COP9 signalosome subunit 6 [Source:HGNC Symbol;Acc:HGNC:21749]
ENST00000237654.9	2759	2592.86	3883	101.13	ENSG00000118816	CCNI	cyclin I [Source:HGNC Symbol;Acc:HGNC:1595]
ENST00000424576.6	1074	907.858	1359.53	101.126	ENSG00000089009	RPL6	ribosomal protein L6 [Source:HGNC Symbol;Acc:HGNC:10362]
ENST00000219473.12	3328	3161.86	4733.98	101.106	ENSG00000103194	USP10	ubiquitin specific peptidase 10 [Source:HGNC Symbol;Acc:HGNC:12608]
ENST00000338338.10	753	586.914	878.005	101.021	ENSG00000175756	AURKAIP1	aurora kinase A interacting protein 1 [Source:HGNC Symbol;Acc:HGNC:24114]
ENST00000327347.10	3265	3098.86	4633.35	100.968	ENSG00000086475	SEPHS1	selenophosphate synthetase 1 [Source:HGNC Symbol;Acc:HGNC:19685]
ENST00000308025.8	3256	3089.86	4617	100.905	ENSG00000174243	DDX23	DEAD-box helicase 23 [Source:HGNC Symbol;Acc:HGNC:17347]
ENST00000399523.5	1007	840.858	1255.91	100.862	ENSG00000070010	UFD1	ubiquitin recognition factor in ER associated degradation 1 [Source:HGNC Symbol;Acc:HGNC:12520]
ENST00000263354.8	1662	1495.86	2225.5	100.468	ENSG00000105402	NAPA	NSF attachment protein alpha [Source:HGNC Symbol;Acc:HGNC:7641]
ENST00000691274.1	1852	1685.86	2504.75	100.331	ENSG00000167004	PDIA3	protein disulfide isomerase family A member 3 [Source:HGNC Symbol;Acc:HGNC:4606]
ENST00000502323.5	1794	1627.86	2417.93	100.304	ENSG00000132463	GRSF1	G-rich RNA sequence binding factor 1 [Source:HGNC Symbol;Acc:HGNC:4610]
ENST00000260447.6	727	560.92	831.753	100.135	ENSG00000137880	GCHFR	GTP cyclohydrolase I feedback regulator [Source:HGNC Symbol;Acc:HGNC:4194]
ENST00000279387.12	1402	1235.86	1832.12	100.11	ENSG00000149923	PPP4C	protein phosphatase 4 catalytic subunit [Source:HGNC Symbol;Acc:HGNC:9319]
ENST00000327428.10	555	388.98	576.627	100.105	ENSG00000163170	BOLA3	bolA family member 3 [Source:HGNC Symbol;Acc:HGNC:24415]
ENST00000241600.10	1458	1291.86	1911.6	99.9247	ENSG00000122140	MRPS2	mitochondrial ribosomal protein S2 [Source:HGNC Symbol;Acc:HGNC:14495]
ENST00000531491.5	2160	1993.86	2948.83	99.8726	ENSG00000134910	STT3A	STT3 oligosaccharyltransferase complex catalytic subunit A [Source:HGNC Symbol;Acc:HGNC:6172]
ENST00000391763.3	338	176.469	260.941	99.8536	ENSG00000170906	NDUFA3	NADH:ubiquinone oxidoreductase subunit A3 [Source:HGNC Symbol;Acc:HGNC:7686]
ENST00000443024.7	4483	4316.86	6375.86	99.7382	ENSG00000196305	IARS1	isoleucyl-tRNA synthetase 1 [Source:HGNC Symbol;Acc:HGNC:5330]
ENST00000337714.8	3909	3742.86	5522.76	99.6422	ENSG00000121057	AKAP1	A-kinase anchoring protein 1 [Source:HGNC Symbol;Acc:HGNC:367]
ENST00000306077.5	3230	3063.86	4517.94	99.5778	ENSG00000170876	TMEM43	transmembrane protein 43 [Source:HGNC Symbol;Acc:HGNC:28472]
ENST00000299601.10	2165	1998.86	2946	99.5271	ENSG00000166477	LEO1	LEO1 homolog, Paf1/RNA polymerase II complex component [Source:HGNC Symbol;Acc:HGNC:30401]
ENST00000395734.8	5600	5433.86	8007.91	99.5179	ENSG00000047849	MAP4	microtubule associated protein 4 [Source:HGNC Symbol;Acc:HGNC:6862]
ENST00000328697.11	1452	1285.86	1893.11	99.4198	ENSG00000109881	CCDC34	coiled-coil domain containing 34 [Source:HGNC Symbol;Acc:HGNC:25079]
ENST00000360961.11	904	737.9	1086.35	99.4176	ENSG00000060762	MPC1	mitochondrial pyruvate carrier 1 [Source:HGNC Symbol;Acc:HGNC:21606]
ENST00000409292.5	538	372.01	547.358	99.3591	ENSG00000106355	LSM5	LSM5 homolog, U6 small nuclear RNA and mRNA degradation associated [Source:HGNC Symbol;Acc:HGNC:17162]
ENST00000287598.11	3669	3502.86	5153.83	99.3569	ENSG00000156970	BUB1B	BUB1 mitotic checkpoint serine/threonine kinase B [Source:HGNC Symbol;Acc:HGNC:1149]
ENST00000239944.7	3022	2855.86	4195.84	99.2139	ENSG00000120742	SERP1	stress associated endoplasmic reticulum protein 1 [Source:HGNC Symbol;Acc:HGNC:10759]
ENST00000339600.6	2035	1868.86	2745.02	99.188	ENSG00000189043	NDUFA4	NDUFA4 mitochondrial complex associated [Source:HGNC Symbol;Acc:HGNC:7687]
ENST00000306368.9	685	518.925	762.187	99.1854	ENSG00000168894	RNF181	ring finger protein 181 [Source:HGNC Symbol;Acc:HGNC:28037]
ENST00000611659.5	856	689.903	1012.95	99.149	ENSG00000143549	TPM3	tropomyosin 3 [Source:HGNC Symbol;Acc:HGNC:12012]
ENST00000369856.8	8240	8073.86	11851.4	99.1239	ENSG00000196924	FLNA	filamin A [Source:HGNC Symbol;Acc:HGNC:3754]
ENST00000538610.5	1504	1337.86	1962.69	99.0678	ENSG00000143106	PSMA5	proteasome 20S subunit alpha 5 [Source:HGNC Symbol;Acc:HGNC:9534]
ENST00000401406.3	584	417.951	613.123	99.0634	ENSG00000184076	UQCR10	ubiquinol-cytochrome c reductase, complex III subunit X [Source:HGNC Symbol;Acc:HGNC:30863]
ENST00000290949.8	1636	1469.86	2155.32	99.021	ENSG00000159720	ATP6V0D1	ATPase H+ transporting V0 subunit d1 [Source:HGNC Symbol;Acc:HGNC:13724]
ENST00000374514.8	1635	1468.86	2152.16	98.9429	ENSG00000011009	LYPLA2	lysophospholipase 2 [Source:HGNC Symbol;Acc:HGNC:6738]
ENST00000356080.9	4413	4246.86	6219.33	98.8932	ENSG00000148700	ADD3	adducin 3 [Source:HGNC Symbol;Acc:HGNC:245]
ENST00000228136.9	3920	3753.86	5494.23	98.8371	ENSG00000110696	C11orf58	chromosome 11 open reading frame 58 [Source:HGNC Symbol;Acc:HGNC:16990]
ENST00000647444.2	3910	3743.86	5479.18	98.8294	ENSG00000184007	PTP4A2	protein tyrosine phosphatase 4A2 [Source:HGNC Symbol;Acc:HGNC:9635]
ENST00000580018.4	1190	1023.86	1497.53	98.7703	ENSG00000265354	TIMM23	translocase of inner mitochondrial membrane 23 [Source:HGNC Symbol;Acc:HGNC:17312]
ENST00000376395.9	3868	3701.86	5413.36	98.7502	ENSG00000135018	UBQLN1	ubiquilin 1 [Source:HGNC Symbol;Acc:HGNC:12508]
ENST00000258416.8	967	800.889	1169.92	98.6449	ENSG00000135930	EIF4E2	eukaryotic translation initiation factor 4E family member 2 [Source:HGNC Symbol;Acc:HGNC:3293]
ENST00000338660.5	2147	1980.86	2886.71	98.4102	ENSG00000179403	VWA1	von Willebrand factor A domain containing 1 [Source:HGNC Symbol;Acc:HGNC:30910]
ENST00000521346.5	1322	1155.86	1684.11	98.3911	ENSG00000169139	UBE2V2	ubiquitin conjugating enzyme E2 V2 [Source:HGNC Symbol;Acc:HGNC:12495]
ENST00000334351.8	2400	2233.86	3254.2	98.3737	ENSG00000189266	PNRC2	proline rich nuclear receptor coactivator 2 [Source:HGNC Symbol;Acc:HGNC:23158]
ENST00000451315.7	1683	1516.86	2202	98.0309	ENSG00000225921	NOL7	nucleolar protein 7 [Source:HGNC Symbol;Acc:HGNC:21040]
ENST00000690558.2	1301	1134.86	1646.75	97.989	ENSG00000291113	None	novel transcript
ENST00000490680.5	3419	3252.86	4719.31	97.9725	ENSG00000065150	IPO5	importin 5 [Source:HGNC Symbol;Acc:HGNC:6402]
ENST00000327435.11	2181	2014.86	2919.72	97.856	ENSG00000182551	ADI1	acireductone dioxygenase 1 [Source:HGNC Symbol;Acc:HGNC:30576]
ENST00000331334.5	1103	936.858	1357	97.813	ENSG00000182512	GLRX5	glutaredoxin 5 [Source:HGNC Symbol;Acc:HGNC:20134]
ENST00000263239.7	3753	3586.86	5189	97.6922	ENSG00000088205	DDX18	DEAD-box helicase 18 [Source:HGNC Symbol;Acc:HGNC:2741]
ENST00000205948.11	1174	1007.86	1457	97.6227	ENSG00000091583	APOH	apolipoprotein H [Source:HGNC Symbol;Acc:HGNC:616]
ENST00000306306.8	1666	1499.86	2168.14	97.6174	ENSG00000168476	REEP4	receptor accessory protein 4 [Source:HGNC Symbol;Acc:HGNC:26176]
ENST00000498107.5	636	469.939	678.972	97.5665	ENSG00000106028	SSBP1	single stranded DNA binding protein 1 [Source:HGNC Symbol;Acc:HGNC:11317]
ENST00000230588.9	2893	2726.86	3937.91	97.52	ENSG00000112818	MEP1A	meprin A subunit alpha [Source:HGNC Symbol;Acc:HGNC:7015]
ENST00000463836.1	506	340.075	491.062	97.5106	ENSG00000163584	RPL22L1	ribosomal protein L22 like 1 [Source:HGNC Symbol;Acc:HGNC:27610]
ENST00000361813.5	4559	4392.86	6341	97.4768	ENSG00000198952	SMG5	SMG5 nonsense mediated mRNA decay factor [Source:HGNC Symbol;Acc:HGNC:24644]
ENST00000314355.7	616	449.941	649	97.4048	ENSG00000123975	CKS2	CDC28 protein kinase regulatory subunit 2 [Source:HGNC Symbol;Acc:HGNC:2000]
ENST00000258169.9	1101	934.858	1347.74	97.3537	ENSG00000135698	MPHOSPH6	M-phase phosphoprotein 6 [Source:HGNC Symbol;Acc:HGNC:7214]
ENST00000296674.13	3252	3085.86	4446.4	97.3024	ENSG00000186468	RPS23	ribosomal protein S23 [Source:HGNC Symbol;Acc:HGNC:10410]
ENST00000265044.7	4236	4069.86	5861.44	97.2558	ENSG00000114850	SSR3	signal sequence receptor subunit 3 [Source:HGNC Symbol;Acc:HGNC:11325]
ENST00000612399.4	1590	1423.86	2049.76	97.2135	ENSG00000100519	PSMC6	proteasome 26S subunit, ATPase 6 [Source:HGNC Symbol;Acc:HGNC:9553]
ENST00000246868.7	1613	1446.86	2082.28	97.1862	ENSG00000126524	SBDS	SBDS ribosome maturation factor [Source:HGNC Symbol;Acc:HGNC:19440]
ENST00000379772.4	1252	1085.86	1562.65	97.1803	ENSG00000101220	ADISSP	adipose secreted signaling protein [Source:HGNC Symbol;Acc:HGNC:15873]
ENST00000538426.6	1701	1534.86	2208.78	97.1798	ENSG00000167770	OTUB1	OTU deubiquitinase, ubiquitin aldehyde binding 1 [Source:HGNC Symbol;Acc:HGNC:23077]
ENST00000626660.1	274	119.626	172.028	97.11	ENSG00000161011	SQSTM1	sequestosome 1 [Source:HGNC Symbol;Acc:HGNC:11280]
ENST00000366647.9	2641	2474.86	3558	97.0837	ENSG00000116906	GNPAT	glyceronephosphate O-acyltransferase [Source:HGNC Symbol;Acc:HGNC:4416]
ENST00000337682.9	2941	2774.86	3986.32	97.0113	ENSG00000139146	SINHCAF	SIN3-HDAC complex associated factor [Source:HGNC Symbol;Acc:HGNC:30702]
ENST00000349038.8	3155	2988.86	4289.08	96.9057	ENSG00000011304	PTBP1	polypyrimidine tract binding protein 1 [Source:HGNC Symbol;Acc:HGNC:9583]
ENST00000316731.13	1814	1647.86	2360.75	96.7432	ENSG00000146574	CCZ1B	CCZ1 homolog B, vacuolar protein trafficking and biogenesis associated [Source:HGNC Symbol;Acc:HGNC:21717]
ENST00000354480.2	1884	1717.86	2458.28	96.6351	ENSG00000102317	RBM3	RNA binding motif protein 3 [Source:HGNC Symbol;Acc:HGNC:9900]
ENST00000520944.6	639	472.939	676.762	96.6322	ENSG00000245910	SNHG6	small nucleolar RNA host gene 6 [Source:HGNC Symbol;Acc:HGNC:32965]
ENST00000374675.7	2153	1986.86	2842.82	96.6213	ENSG00000112473	SLC39A7	solute carrier family 39 member 7 [Source:HGNC Symbol;Acc:HGNC:4927]
ENST00000225777.8	1495	1328.86	1900.13	96.5596	ENSG00000108639	SYNGR2	synaptogyrin 2 [Source:HGNC Symbol;Acc:HGNC:11499]
ENST00000374677.8	2413	2246.86	3211.26	96.5139	ENSG00000112473	SLC39A7	solute carrier family 39 member 7 [Source:HGNC Symbol;Acc:HGNC:4927]
ENST00000308511.9	3685	3518.86	5027.45	96.4798	ENSG00000158941	CCAR2	cell cycle and apoptosis regulator 2 [Source:HGNC Symbol;Acc:HGNC:23360]
ENST00000369387.4	411	246.166	351.411	96.4001	ENSG00000235655	H3P6	H3 histone pseudogene 6 [Source:HGNC Symbol;Acc:HGNC:42980]
ENST00000264552.14	2559	2392.86	3412.47	96.3035	ENSG00000108106	UBE2S	ubiquitin conjugating enzyme E2 S [Source:HGNC Symbol;Acc:HGNC:17895]
ENST00000605618.6	1932	1765.86	2513.58	96.1231	ENSG00000105699	LSR	lipolysis stimulated lipoprotein receptor [Source:HGNC Symbol;Acc:HGNC:29572]
ENST00000375749.8	5226	5059.86	7200.15	96.0935	ENSG00000101346	POFUT1	protein O-fucosyltransferase 1 [Source:HGNC Symbol;Acc:HGNC:14988]
ENST00000429709.7	1854	1687.86	2401.45	96.0788	ENSG00000136518	ACTL6A	actin like 6A [Source:HGNC Symbol;Acc:HGNC:24124]
ENST00000586534.6	1772	1605.86	2280.14	95.8836	ENSG00000179262	RAD23A	RAD23 homolog A, nucleotide excision repair protein [Source:HGNC Symbol;Acc:HGNC:9812]
ENST00000236957.9	844	677.904	962.469	95.8758	ENSG00000114942	EEF1B2	eukaryotic translation elongation factor 1 beta 2 [Source:HGNC Symbol;Acc:HGNC:3208]
ENST00000354488.8	1303	1136.86	1614.02	95.8724	ENSG00000198171	DDRGK1	DDRGK domain containing 1 [Source:HGNC Symbol;Acc:HGNC:16110]
ENST00000413456.6	398	233.522	331.381	95.8276	ENSG00000143977	SNRPG	small nuclear ribonucleoprotein polypeptide G [Source:HGNC Symbol;Acc:HGNC:11163]
ENST00000326427.11	2037	1870.86	2653.77	95.7883	ENSG00000135916	ITM2C	integral membrane protein 2C [Source:HGNC Symbol;Acc:HGNC:6175]
ENST00000424381.5	1224	1057.86	1499.4	95.7153	ENSG00000170142	UBE2E1	ubiquitin conjugating enzyme E2 E1 [Source:HGNC Symbol;Acc:HGNC:12477]
ENST00000313368.8	2295	2128.86	3015	95.6382	ENSG00000178913	TAF7	TATA-box binding protein associated factor 7 [Source:HGNC Symbol;Acc:HGNC:11541]
ENST00000447066.6	3626	3459.86	4897.2	95.5828	ENSG00000090863	GLG1	golgi glycoprotein 1 [Source:HGNC Symbol;Acc:HGNC:4316]
ENST00000360943.10	3084	2917.86	4129	95.5589	ENSG00000159202	UBE2Z	ubiquitin conjugating enzyme E2 Z [Source:HGNC Symbol;Acc:HGNC:25847]
ENST00000468812.6	2237	2070.86	2926.97	95.4461	ENSG00000196262	PPIA	peptidylprolyl isomerase A [Source:HGNC Symbol;Acc:HGNC:9253]
ENST00000302279.8	1667	1500.86	2120.51	95.4094	ENSG00000168522	FNTA	farnesyltransferase, CAAX box, alpha [Source:HGNC Symbol;Acc:HGNC:3782]
ENST00000225308.12	1607	1440.86	2035.61	95.4034	ENSG00000013306	SLC25A39	solute carrier family 25 member 39 [Source:HGNC Symbol;Acc:HGNC:24279]
ENST00000037243.7	974	807.889	1141.01	95.374	ENSG00000034713	GABARAPL2	GABA type A receptor associated protein like 2 [Source:HGNC Symbol;Acc:HGNC:13291]
ENST00000394223.2	696	529.923	748.277	95.3543	ENSG00000109390	NDUFC1	NADH:ubiquinone oxidoreductase subunit C1 [Source:HGNC Symbol;Acc:HGNC:7705]
ENST00000448905.6	812	645.906	910.714	95.2146	ENSG00000029993	HMGB3	high mobility group box 3 [Source:HGNC Symbol;Acc:HGNC:5004]
ENST00000425206.6	2139	1972.86	2779.21	95.1296	ENSG00000161057	PSMC2	proteasome 26S subunit, ATPase 2 [Source:HGNC Symbol;Acc:HGNC:9548]
ENST00000240333.12	1615	1448.86	2041	95.1279	ENSG00000121073	SLC35B1	solute carrier family 35 member B1 [Source:HGNC Symbol;Acc:HGNC:20798]
ENST00000406752.1	243	94.296	132.781	95.0903	ENSG00000116161	CACYBP	calcyclin binding protein [Source:HGNC Symbol;Acc:HGNC:30423]
ENST00000418776.1	501	335.092	471.776	95.0741	ENSG00000283149	None	novel protein
ENST00000396222.6	1766	1599.86	2251.3	95.0258	ENSG00000134333	LDHA	lactate dehydrogenase A [Source:HGNC Symbol;Acc:HGNC:6535]
ENST00000311893.14	983	816.888	1149.08	94.9898	ENSG00000136003	ISCU	iron-sulfur cluster assembly enzyme [Source:HGNC Symbol;Acc:HGNC:29882]
ENST00000367651.4	2382	2215.86	3115.42	94.9436	ENSG00000164442	CITED2	Cbp/p300 interacting transactivator with Glu/Asp rich carboxy-terminal domain 2 [Source:HGNC Symbol;Acc:HGNC:1987]
ENST00000319725.10	3153	2986.86	4198	94.9114	ENSG00000107164	FUBP3	far upstream element binding protein 3 [Source:HGNC Symbol;Acc:HGNC:4005]
ENST00000357480.9	4672	4505.86	6324.84	94.7899	ENSG00000082641	NFE2L1	NFE2 like bZIP transcription factor 1 [Source:HGNC Symbol;Acc:HGNC:7781]
ENST00000255608.9	2629	2462.86	3456	94.76	ENSG00000133243	BTBD2	BTB domain containing 2 [Source:HGNC Symbol;Acc:HGNC:15504]
ENST00000307296.8	5884	5717.86	8022.61	94.7486	ENSG00000170248	PDCD6IP	programmed cell death 6 interacting protein [Source:HGNC Symbol;Acc:HGNC:8766]
ENST00000375499.8	1015	848.858	1190.05	94.6715	ENSG00000117118	SDHB	succinate dehydrogenase complex iron sulfur subunit B [Source:HGNC Symbol;Acc:HGNC:10681]
ENST00000430190.5	741	574.918	805.148	94.5715	ENSG00000181061	HIGD1A	HIG1 hypoxia inducible domain family member 1A [Source:HGNC Symbol;Acc:HGNC:29527]
ENST00000350051.8	2574	2407.86	3371.07	94.5427	ENSG00000089685	BIRC5	baculoviral IAP repeat containing 5 [Source:HGNC Symbol;Acc:HGNC:593]
ENST00000290902.10	1579	1412.86	1977.84	94.5329	ENSG00000159674	SPON2	spondin 2 [Source:HGNC Symbol;Acc:HGNC:11253]
ENST00000394641.7	653	486.931	680.611	94.3892	ENSG00000075142	SRI	sorcin [Source:HGNC Symbol;Acc:HGNC:11292]
ENST00000268099.13	2453	2286.86	3196	94.3753	ENSG00000140497	SCAMP2	secretory carrier membrane protein 2 [Source:HGNC Symbol;Acc:HGNC:10564]
ENST00000265564.8	1042	875.858	1224	94.3709	ENSG00000075914	EXOSC7	exosome component 7 [Source:HGNC Symbol;Acc:HGNC:28112]
ENST00000677389.1	2029	1862.86	2603.1	94.363	ENSG00000160789	LMNA	lamin A/C [Source:HGNC Symbol;Acc:HGNC:6636]
ENST00000601655.5	492	326.131	455.571	94.3311	ENSG00000105193	RPS16	ribosomal protein S16 [Source:HGNC Symbol;Acc:HGNC:10396]
ENST00000376547.7	2492	2325.86	3244.72	94.2074	ENSG00000102572	STK24	serine/threonine kinase 24 [Source:HGNC Symbol;Acc:HGNC:11403]
ENST00000321256.10	2101	1934.86	2697.27	94.1382	ENSG00000114503	NCBP2	nuclear cap binding protein subunit 2 [Source:HGNC Symbol;Acc:HGNC:7659]
ENST00000309352.4	1358	1191.86	1661	94.11	ENSG00000204316	MRPL38	mitochondrial ribosomal protein L38 [Source:HGNC Symbol;Acc:HGNC:14033]
ENST00000596459.5	1473	1306.86	1820.26	94.0581	ENSG00000066044	ELAVL1	ELAV like RNA binding protein 1 [Source:HGNC Symbol;Acc:HGNC:3312]
ENST00000610533.6	1609	1442.86	2008.7	94.0117	ENSG00000106628	POLD2	DNA polymerase delta 2, accessory subunit [Source:HGNC Symbol;Acc:HGNC:9176]
ENST00000286371.8	1847	1680.86	2338.69	93.9577	ENSG00000069849	ATP1B3	ATPase Na+/K+ transporting subunit beta 3 [Source:HGNC Symbol;Acc:HGNC:806]
ENST00000332118.11	2986	2819.86	3921.86	93.9194	ENSG00000182934	SRPRA	SRP receptor subunit alpha [Source:HGNC Symbol;Acc:HGNC:11307]
ENST00000378198.9	1935	1768.86	2459.99	93.9141	ENSG00000111802	TDP2	tyrosyl-DNA phosphodiesterase 2 [Source:HGNC Symbol;Acc:HGNC:17768]
ENST00000265093.4	773	606.912	842.402	93.7312	ENSG00000113732	ATP6V0E1	ATPase H+ transporting V0 subunit e1 [Source:HGNC Symbol;Acc:HGNC:863]
ENST00000375094.4	1117	950.858	1319.33	93.6979	ENSG00000204308	RNF5	ring finger protein 5 [Source:HGNC Symbol;Acc:HGNC:10068]
ENST00000296181.9	4440	4273.86	5930	93.6969	ENSG00000082781	ITGB5	integrin subunit beta 5 [Source:HGNC Symbol;Acc:HGNC:6160]
ENST00000356487.11	4125	3958.86	5490.16	93.6496	ENSG00000105220	GPI	glucose-6-phosphate isomerase [Source:HGNC Symbol;Acc:HGNC:4458]
ENST00000356839.10	2184	2017.86	2797.59	93.6235	ENSG00000072778	ACADVL	acyl-CoA dehydrogenase very long chain [Source:HGNC Symbol;Acc:HGNC:92]
ENST00000278100.11	1234	1067.86	1479.94	93.5882	ENSG00000107949	BCCIP	BRCA2 and CDKN1A interacting protein [Source:HGNC Symbol;Acc:HGNC:978]
ENST00000284811.12	683	516.925	716.311	93.576	ENSG00000154582	ELOC	elongin C [Source:HGNC Symbol;Acc:HGNC:11617]
ENST00000418458.6	1933	1766.86	2446.81	93.5167	ENSG00000163938	GNL3	G protein nucleolar 3 [Source:HGNC Symbol;Acc:HGNC:29931]
ENST00000312515.7	822	655.906	908.222	93.5064	ENSG00000175550	DRAP1	DR1 associated protein 1 [Source:HGNC Symbol;Acc:HGNC:3019]
ENST00000362007.6	1611	1444.86	1999.34	93.4439	ENSG00000198715	GLMP	glycosylated lysosomal membrane protein [Source:HGNC Symbol;Acc:HGNC:29436]
ENST00000393427.7	522	356.035	492.646	93.4402	ENSG00000087884	AAMDC	adipogenesis associated Mth938 domain containing [Source:HGNC Symbol;Acc:HGNC:30205]
ENST00000258772.10	1855	1688.86	2335.7	93.3929	ENSG00000136271	DDX56	DEAD-box helicase 56 [Source:HGNC Symbol;Acc:HGNC:18193]
ENST00000374612.5	2694	2527.86	3495.13	93.3688	ENSG00000125944	HNRNPR	heterogeneous nuclear ribonucleoprotein R [Source:HGNC Symbol;Acc:HGNC:5047]
ENST00000305943.9	3118	2951.86	4080	93.3373	ENSG00000168159	RNF187	ring finger protein 187 [Source:HGNC Symbol;Acc:HGNC:27146]
ENST00000265753.13	2563	2396.86	3312.86	93.3363	ENSG00000106682	EIF4H	eukaryotic translation initiation factor 4H [Source:HGNC Symbol;Acc:HGNC:12741]
ENST00000619387.5	2062	1895.86	2619.61	93.3084	ENSG00000275700	AATF	apoptosis antagonizing transcription factor [Source:HGNC Symbol;Acc:HGNC:19235]
ENST00000676542.1	2158	1991.86	2751.96	93.2985	ENSG00000135316	SYNCRIP	synaptotagmin binding cytoplasmic RNA interacting protein [Source:HGNC Symbol;Acc:HGNC:16918]
ENST00000350771.7	687	520.925	719.115	93.2211	ENSG00000105968	H2AZ2	H2A.Z variant histone 2 [Source:HGNC Symbol;Acc:HGNC:20664]
ENST00000409248.10	425	259.843	358.687	93.2168	ENSG00000243449	C4orf48	chromosome 4 open reading frame 48 [Source:HGNC Symbol;Acc:HGNC:34437]
ENST00000649662.1	1948	1781.86	2457.93	93.1511	ENSG00000094804	CDC6	cell division cycle 6 [Source:HGNC Symbol;Acc:HGNC:1744]
ENST00000680623.1	2647	2480.86	3418.74	93.0581	ENSG00000089351	GRAMD1A	GRAM domain containing 1A [Source:HGNC Symbol;Acc:HGNC:29305]
ENST00000369722.8	2628	2461.86	3391.87	93.0394	ENSG00000116459	ATP5PB	ATP synthase peripheral stalk-membrane subunit b [Source:HGNC Symbol;Acc:HGNC:840]
ENST00000308831.7	1104	937.858	1291	92.9565	ENSG00000173156	RHOD	ras homolog family member D [Source:HGNC Symbol;Acc:HGNC:670]
ENST00000271843.9	1273	1106.86	1523.33	92.938	ENSG00000143543	JTB	jumping translocation breakpoint [Source:HGNC Symbol;Acc:HGNC:6201]
ENST00000242059.10	5254	5087.86	7001.75	92.9313	ENSG00000136193	SCRN1	secernin 1 [Source:HGNC Symbol;Acc:HGNC:22192]
ENST00000251968.4	1534	1367.86	1882.36	92.9293	ENSG00000074319	TSG101	tumor susceptibility 101 [Source:HGNC Symbol;Acc:HGNC:15971]
ENST00000396618.9	2536	2369.86	3258.97	92.8642	ENSG00000100473	COCH	cochlin [Source:HGNC Symbol;Acc:HGNC:2180]
ENST00000216034.6	2031	1864.86	2560	92.7011	ENSG00000100216	TOMM22	translocase of outer mitochondrial membrane 22 [Source:HGNC Symbol;Acc:HGNC:18002]
ENST00000301935.10	1134	967.858	1327.93	92.6519	ENSG00000162191	UBXN1	UBX domain protein 1 [Source:HGNC Symbol;Acc:HGNC:18402]
ENST00000307365.4	1744	1577.86	2164.38	92.6308	ENSG00000168209	DDIT4	DNA damage inducible transcript 4 [Source:HGNC Symbol;Acc:HGNC:24944]
ENST00000252512.14	4870	4703.86	6450	92.5968	ENSG00000130227	XPO7	exportin 7 [Source:HGNC Symbol;Acc:HGNC:14108]
ENST00000287295.8	2222	2055.86	2816.97	92.5294	ENSG00000156709	AIFM1	apoptosis inducing factor mitochondria associated 1 [Source:HGNC Symbol;Acc:HGNC:8768]
ENST00000321437.9	4800	4633.86	6348	92.5092	ENSG00000166128	RAB8B	RAB8B, member RAS oncogene family [Source:HGNC Symbol;Acc:HGNC:30273]
ENST00000302422.4	446	280.508	383.961	92.4343	ENSG00000205544	TMEM256	transmembrane protein 256 [Source:HGNC Symbol;Acc:HGNC:28618]
ENST00000389682.8	3302	3135.86	4291.49	92.4149	ENSG00000211460	TSN	translin [Source:HGNC Symbol;Acc:HGNC:12379]
ENST00000356415.5	1586	1419.86	1942.23	92.3733	ENSG00000116473	RAP1A	RAP1A, member of RAS oncogene family [Source:HGNC Symbol;Acc:HGNC:9855]
ENST00000453943.6	935	768.896	1051.39	92.3391	ENSG00000143774	GUK1	guanylate kinase 1 [Source:HGNC Symbol;Acc:HGNC:4693]
ENST00000398637.10	8097	7930.86	10825.4	92.1755	ENSG00000111371	SLC38A1	solute carrier family 38 member 1 [Source:HGNC Symbol;Acc:HGNC:13447]
ENST00000301788.12	791	624.907	851	91.9612	ENSG00000168002	POLR2G	RNA polymerase II subunit G [Source:HGNC Symbol;Acc:HGNC:9194]
ENST00000392114.6	1968	1801.86	2453.77	91.9609	ENSG00000127831	VIL1	villin 1 [Source:HGNC Symbol;Acc:HGNC:12690]
ENST00000296684.10	669	502.93	684	91.8415	ENSG00000164258	NDUFS4	NADH:ubiquinone oxidoreductase subunit S4 [Source:HGNC Symbol;Acc:HGNC:7711]
ENST00000544920.2	409	244.214	332.037	91.8136	ENSG00000256338	RPL41P2	ribosomal protein L41 pseudogene 2 [Source:HGNC Symbol;Acc:HGNC:10357]
ENST00000360803.9	4656	4489.86	6103.88	91.8045	ENSG00000107937	GTPBP4	GTP binding protein 4 [Source:HGNC Symbol;Acc:HGNC:21535]
ENST00000283131.4	7684	7517.86	10220	91.801	ENSG00000153147	SMARCA5	SWI/SNF related, matrix associated, actin dependent regulator of chromatin, subfamily a, member 5 [Source:HGNC Symbol;Acc:HGNC:11101]
ENST00000371341.5	1116	949.858	1291.11	91.7902	ENSG00000116209	TMEM59	transmembrane protein 59 [Source:HGNC Symbol;Acc:HGNC:1239]
ENST00000379751.5	2890	2723.86	3699	91.7045	ENSG00000125817	CENPB	centromere protein B [Source:HGNC Symbol;Acc:HGNC:1852]
ENST00000534699.5	2667	2500.86	3395.48	91.6858	ENSG00000009307	CSDE1	cold shock domain containing E1 [Source:HGNC Symbol;Acc:HGNC:29905]
ENST00000341753.10	2709	2542.86	3451.47	91.6584	ENSG00000130726	TRIM28	tripartite motif containing 28 [Source:HGNC Symbol;Acc:HGNC:16384]
ENST00000272233.6	2367	2200.86	2985	91.5889	ENSG00000143878	RHOB	ras homolog family member B [Source:HGNC Symbol;Acc:HGNC:668]
ENST00000261693.11	3405	3238.86	4390.59	91.5422	ENSG00000073060	SCARB1	scavenger receptor class B member 1 [Source:HGNC Symbol;Acc:HGNC:1664]
ENST00000244137.12	1907	1740.86	2356.6	91.414	ENSG00000124299	PEPD	peptidase D [Source:HGNC Symbol;Acc:HGNC:8840]
ENST00000279068.11	2576	2409.86	3260.16	91.3562	ENSG00000149657	LSM14B	LSM family member 14B [Source:HGNC Symbol;Acc:HGNC:15887]
ENST00000393340.7	3077	2910.86	3933.24	91.2473	ENSG00000131446	MGAT1	alpha-1,3-mannosyl-glycoprotein 2-beta-N-acetylglucosaminyltransferase [Source:HGNC Symbol;Acc:HGNC:7044]
ENST00000341942.10	594	427.948	577.729	91.164	ENSG00000188186	LAMTOR4	late endosomal/lysosomal adaptor, MAPK and MTOR activator 4 [Source:HGNC Symbol;Acc:HGNC:33772]
ENST00000371649.5	790	623.908	842.172	91.153	ENSG00000107223	EDF1	endothelial differentiation related factor 1 [Source:HGNC Symbol;Acc:HGNC:3164]
ENST00000306024.4	3359	3192.86	4308.98	91.1351	ENSG00000170860	LSM3	LSM3 homolog, U6 small nuclear RNA and mRNA degradation associated [Source:HGNC Symbol;Acc:HGNC:17874]
ENST00000265838.9	1537	1370.86	1848.73	91.0693	ENSG00000075239	ACAT1	acetyl-CoA acetyltransferase 1 [Source:HGNC Symbol;Acc:HGNC:93]
ENST00000711214.1	1451	1284.86	1731.99	91.0293	ENSG00000292334	SLC25A6	solute carrier family 25 member 6 [Source:HGNC Symbol;Acc:HGNC:10992]
ENST00000585809.6	1521	1354.86	1824.89	90.9565	ENSG00000065268	WDR18	WD repeat domain 18 [Source:HGNC Symbol;Acc:HGNC:17956]
ENST00000393600.8	1337	1170.86	1577	90.9532	ENSG00000071859	FAM50A	family with sequence similarity 50 member A [Source:HGNC Symbol;Acc:HGNC:18786]
ENST00000381401.11	1451	1284.86	1729.01	90.8725	ENSG00000169100	SLC25A6	solute carrier family 25 member 6 [Source:HGNC Symbol;Acc:HGNC:10992]
ENST00000699075.1	2813	2646.86	3553.26	90.654	ENSG00000162368	CMPK1	cytidine/uridine monophosphate kinase 1 [Source:HGNC Symbol;Acc:HGNC:18170]
ENST00000646319.1	4554	4387.86	5886.53	90.5935	ENSG00000215301	DDX3X	DEAD-box helicase 3 X-linked [Source:HGNC Symbol;Acc:HGNC:2745]
ENST00000354910.10	1170	1003.86	1344.48	90.4429	ENSG00000129055	ANAPC13	anaphase promoting complex subunit 13 [Source:HGNC Symbol;Acc:HGNC:24540]
ENST00000260731.5	5016	4849.86	6494	90.4219	ENSG00000138160	KIF11	kinesin family member 11 [Source:HGNC Symbol;Acc:HGNC:6388]
ENST00000449224.1	1811	1644.86	2202.24	90.412	ENSG00000170275	CRTAP	cartilage associated protein [Source:HGNC Symbol;Acc:HGNC:2379]
ENST00000253247.9	2844	2677.86	3584.92	90.403	ENSG00000130935	NOL11	nucleolar protein 11 [Source:HGNC Symbol;Acc:HGNC:24557]
ENST00000700387.1	4997	4830.86	6466.59	90.3945	ENSG00000065000	AP3D1	adaptor related protein complex 3 subunit delta 1 [Source:HGNC Symbol;Acc:HGNC:568]
ENST00000526562.5	519	353.043	471.931	90.2695	ENSG00000166441	RPL27A	ribosomal protein L27a [Source:HGNC Symbol;Acc:HGNC:10329]
ENST00000222254.13	3980	3813.86	5096.37	90.2375	ENSG00000105647	PIK3R2	phosphoinositide-3-kinase regulatory subunit 2 [Source:HGNC Symbol;Acc:HGNC:8980]
ENST00000520429.6	2153	1986.86	2651.64	90.1237	ENSG00000112237	CCNC	cyclin C [Source:HGNC Symbol;Acc:HGNC:1581]
ENST00000651624.1	2587	2420.86	3230.13	90.1034	ENSG00000124795	DEK	DEK proto-oncogene [Source:HGNC Symbol;Acc:HGNC:2768]
ENST00000559602.5	792	625.907	834.871	90.0741	ENSG00000140374	ETFA	electron transfer flavoprotein subunit alpha [Source:HGNC Symbol;Acc:HGNC:3481]
ENST00000266732.8	3615	3448.86	4599.88	90.0661	ENSG00000120802	TMPO	thymopoietin [Source:HGNC Symbol;Acc:HGNC:11875]
ENST00000285848.9	1719	1552.86	2070.54	90.0414	ENSG00000155463	OXA1L	OXA1L mitochondrial inner membrane protein [Source:HGNC Symbol;Acc:HGNC:8526]
ENST00000332707.10	6370	6203.86	8267.14	89.9879	ENSG00000184575	XPOT	exportin for tRNA [Source:HGNC Symbol;Acc:HGNC:12826]
ENST00000278426.8	2514	2347.86	3125.83	89.9049	ENSG00000149150	SLC43A1	solute carrier family 43 member 1 [Source:HGNC Symbol;Acc:HGNC:9225]
ENST00000389805.9	2840	2673.86	3559.49	89.8959	ENSG00000161011	SQSTM1	sequestosome 1 [Source:HGNC Symbol;Acc:HGNC:11280]
ENST00000519030.6	1394	1227.86	1632.28	89.7713	ENSG00000104408	EIF3E	eukaryotic translation initiation factor 3 subunit E [Source:HGNC Symbol;Acc:HGNC:3277]
ENST00000372458.8	1466	1299.86	1727.94	89.7682	ENSG00000066322	ELOVL1	ELOVL fatty acid elongase 1 [Source:HGNC Symbol;Acc:HGNC:14418]
ENST00000619850.2	2370	2203.86	2928.05	89.7192	ENSG00000101447	FAM83D	family with sequence similarity 83 member D [Source:HGNC Symbol;Acc:HGNC:16122]
ENST00000605997.6	317	157.214	208.482	89.5506	ENSG00000183648	NDUFB1	NADH:ubiquinone oxidoreductase subunit B1 [Source:HGNC Symbol;Acc:HGNC:7695]
ENST00000676688.1	2552	2385.86	3161.81	89.4914	ENSG00000135316	SYNCRIP	synaptotagmin binding cytoplasmic RNA interacting protein [Source:HGNC Symbol;Acc:HGNC:16918]
ENST00000635051.1	3308	3141.86	4161.28	89.4398	ENSG00000154380	ENAH	ENAH actin regulator [Source:HGNC Symbol;Acc:HGNC:18271]
ENST00000398073.7	4785	4618.86	6116.62	89.4268	ENSG00000175215	CTDSP2	CTD small phosphatase 2 [Source:HGNC Symbol;Acc:HGNC:17077]
ENST00000449247.6	2670	2503.86	3315.51	89.4192	ENSG00000132305	IMMT	inner membrane mitochondrial protein [Source:HGNC Symbol;Acc:HGNC:6047]
ENST00000680065.1	1630	1463.86	1935.37	89.2801	ENSG00000172270	BSG	basigin (Ok blood group) [Source:HGNC Symbol;Acc:HGNC:1116]
ENST00000311502.12	3104	2937.86	3882.25	89.2367	ENSG00000196642	RABL6	RAB, member RAS oncogene family like 6 [Source:HGNC Symbol;Acc:HGNC:24703]
ENST00000608100.5	1495	1328.86	1755.43	89.2062	ENSG00000128944	KNSTRN	kinetochore localized astrin (SPAG5) binding protein [Source:HGNC Symbol;Acc:HGNC:30767]
ENST00000345358.12	795	628.907	830.557	89.1812	ENSG00000087088	BAX	BCL2 associated X, apoptosis regulator [Source:HGNC Symbol;Acc:HGNC:959]
ENST00000302631.8	1545	1378.86	1820.37	89.152	ENSG00000116521	SCAMP3	secretory carrier membrane protein 3 [Source:HGNC Symbol;Acc:HGNC:10565]
ENST00000263697.6	1763	1596.86	2105.76	89.0497	ENSG00000126698	DNAJC8	DnaJ heat shock protein family (Hsp40) member C8 [Source:HGNC Symbol;Acc:HGNC:15470]
ENST00000242576.7	2048	1881.86	2479.53	88.976	ENSG00000076248	UNG	uracil DNA glycosylase [Source:HGNC Symbol;Acc:HGNC:12572]
ENST00000395044.7	1807	1640.86	2156.88	88.7656	ENSG00000213585	VDAC1	voltage dependent anion channel 1 [Source:HGNC Symbol;Acc:HGNC:12669]
ENST00000307102.10	2547	2380.86	3128.75	88.7417	ENSG00000169032	MAP2K1	mitogen-activated protein kinase kinase 1 [Source:HGNC Symbol;Acc:HGNC:6840]
ENST00000335272.10	2914	2747.86	3610.04	88.7174	ENSG00000180957	PITPNB	phosphatidylinositol transfer protein beta [Source:HGNC Symbol;Acc:HGNC:9002]
ENST00000216185.7	1336	1169.86	1536.51	88.6938	ENSG00000100348	TXN2	thioredoxin 2 [Source:HGNC Symbol;Acc:HGNC:17772]
ENST00000691900.1	1448	1281.86	1683.4	88.6824	ENSG00000161944	ASGR2	asialoglycoprotein receptor 2 [Source:HGNC Symbol;Acc:HGNC:743]
ENST00000710317.1	4123	3956.86	5193.26	88.6298	ENSG00000112308	C6orf62	chromosome 6 open reading frame 62 [Source:HGNC Symbol;Acc:HGNC:20998]
ENST00000252934.10	3294	3127.86	4098.53	88.4855	ENSG00000130638	ATXN10	ataxin 10 [Source:HGNC Symbol;Acc:HGNC:10549]
ENST00000316939.3	1769	1602.86	2100	88.4738	ENSG00000179271	GADD45GIP1	GADD45G interacting protein 1 [Source:HGNC Symbol;Acc:HGNC:29996]
ENST00000612655.4	1749	1582.86	2071.85	88.3906	ENSG00000099817	POLR2E	RNA polymerase II, I and III subunit E [Source:HGNC Symbol;Acc:HGNC:9192]
ENST00000377777.6	486	320.167	418.727	88.3171	ENSG00000158373	H2BC5	H2B clustered histone 5 [Source:HGNC Symbol;Acc:HGNC:4747]
ENST00000389924.7	3959	3792.86	4959.02	88.2918	ENSG00000198231	DDX42	DEAD-box helicase 42 [Source:HGNC Symbol;Acc:HGNC:18676]
ENST00000678668.1	3339	3172.86	4146.09	88.2427	ENSG00000197635	DPP4	dipeptidyl peptidase 4 [Source:HGNC Symbol;Acc:HGNC:3009]
ENST00000553660.5	785	618.91	808.665	88.2332	ENSG00000100528	CNIH1	cornichon family AMPA receptor auxiliary protein 1 [Source:HGNC Symbol;Acc:HGNC:19431]
ENST00000322310.10	863	696.902	910.3	88.2071	ENSG00000176101	SSNA1	SS nuclear autoantigen 1 [Source:HGNC Symbol;Acc:HGNC:11321]
ENST00000397676.8	1552	1385.86	1810.15	88.2039	ENSG00000214160	ALG3	ALG3 alpha-1,3- mannosyltransferase [Source:HGNC Symbol;Acc:HGNC:23056]
ENST00000357388.8	5116	4949.86	6464.61	88.1943	ENSG00000113810	SMC4	structural maintenance of chromosomes 4 [Source:HGNC Symbol;Acc:HGNC:14013]
ENST00000328024.11	1590	1423.86	1858.83	88.1584	ENSG00000185236	RAB11B	RAB11B, member RAS oncogene family [Source:HGNC Symbol;Acc:HGNC:9761]
ENST00000360458.5	1824	1657.86	2164.14	88.1511	ENSG00000123562	MORF4L2	mortality factor 4 like 2 [Source:HGNC Symbol;Acc:HGNC:16849]
ENST00000435706.6	5389	5222.86	6816.02	88.1279	ENSG00000077097	TOP2B	DNA topoisomerase II beta [Source:HGNC Symbol;Acc:HGNC:11990]
ENST00000292431.5	4524	4357.86	5686.71	88.1209	ENSG00000160877	NACC1	nucleus accumbens associated 1 [Source:HGNC Symbol;Acc:HGNC:20967]
ENST00000373768.4	804	637.907	832	88.0757	ENSG00000119421	NDUFA8	NADH:ubiquinone oxidoreductase subunit A8 [Source:HGNC Symbol;Acc:HGNC:7692]
ENST00000261531.12	2129	1962.86	2559.97	88.0717	ENSG00000100603	SNW1	SNW domain containing 1 [Source:HGNC Symbol;Acc:HGNC:16696]
ENST00000358406.10	1032	865.858	1129.17	88.0653	ENSG00000197448	GSTK1	glutathione S-transferase kappa 1 [Source:HGNC Symbol;Acc:HGNC:16906]
ENST00000228740.7	2140	1973.86	2573.57	88.0461	ENSG00000111144	LTA4H	leukotriene A4 hydrolase [Source:HGNC Symbol;Acc:HGNC:6710]
ENST00000314289.13	2921	2754.86	3589.84	87.9968	ENSG00000063978	RNF4	ring finger protein 4 [Source:HGNC Symbol;Acc:HGNC:10067]
ENST00000289371.11	5741	5574.86	7258	87.9172	ENSG00000158417	EIF5B	eukaryotic translation initiation factor 5B [Source:HGNC Symbol;Acc:HGNC:30793]
ENST00000361531.6	883	716.902	932.818	87.8674	ENSG00000143314	MRPL24	mitochondrial ribosomal protein L24 [Source:HGNC Symbol;Acc:HGNC:14037]
ENST00000293406.8	2552	2385.86	3100.61	87.7592	ENSG00000161654	LSM12	LSM12 homolog [Source:HGNC Symbol;Acc:HGNC:26407]
ENST00000262306.11	582	415.952	540.543	87.7562	ENSG00000103363	ELOB	elongin B [Source:HGNC Symbol;Acc:HGNC:11619]
ENST00000321030.9	1833	1666.86	2166.09	87.7543	ENSG00000105618	PRPF31	pre-mRNA processing factor 31 [Source:HGNC Symbol;Acc:HGNC:15446]
ENST00000221486.6	1164	997.858	1296	87.7055	ENSG00000104889	RNASEH2A	ribonuclease H2 subunit A [Source:HGNC Symbol;Acc:HGNC:18518]
ENST00000558746.5	874	707.902	918.191	87.5891	ENSG00000185787	MORF4L1	mortality factor 4 like 1 [Source:HGNC Symbol;Acc:HGNC:16989]
ENST00000303961.9	2100	1933.86	2505.6	87.4938	ENSG00000269858	EGLN2	egl-9 family hypoxia inducible factor 2 [Source:HGNC Symbol;Acc:HGNC:14660]
ENST00000395245.9	1741	1574.86	2036.99	87.3452	ENSG00000109113	RAB34	RAB34, member RAS oncogene family [Source:HGNC Symbol;Acc:HGNC:16519]
ENST00000394580.2	556	389.98	503.404	87.1696	ENSG00000130255	RPL36	ribosomal protein L36 [Source:HGNC Symbol;Acc:HGNC:13631]
ENST00000322623.10	1899	1732.86	2236.32	87.1489	ENSG00000175792	RUVBL1	RuvB like AAA ATPase 1 [Source:HGNC Symbol;Acc:HGNC:10474]
ENST00000360830.9	537	371.011	478.367	87.0692	ENSG00000138326	RPS24	ribosomal protein S24 [Source:HGNC Symbol;Acc:HGNC:10411]
ENST00000272065.10	1474	1307.86	1685.9	87.0484	ENSG00000143727	ACP1	acid phosphatase 1 [Source:HGNC Symbol;Acc:HGNC:122]
ENST00000397128.7	5254	5087.86	6551.05	86.9494	ENSG00000132356	PRKAA1	protein kinase AMP-activated catalytic subunit alpha 1 [Source:HGNC Symbol;Acc:HGNC:9376]
ENST00000219782.11	2765	2598.86	3345.86	86.9392	ENSG00000103495	MAZ	MYC associated zinc finger protein [Source:HGNC Symbol;Acc:HGNC:6914]
ENST00000267750.9	1019	852.858	1097.76	86.9202	ENSG00000128463	EMC4	ER membrane protein complex subunit 4 [Source:HGNC Symbol;Acc:HGNC:28032]
ENST00000493763.7	4499	4332.86	5574.5	86.8804	ENSG00000146223	RPL7L1	ribosomal protein L7 like 1 [Source:HGNC Symbol;Acc:HGNC:21370]
ENST00000435345.6	894	727.9	936.451	86.8768	ENSG00000116171	SCP2	sterol carrier protein 2 [Source:HGNC Symbol;Acc:HGNC:10606]
ENST00000378852.7	3714	3547.86	4564.31	86.8759	ENSG00000166181	API5	apoptosis inhibitor 5 [Source:HGNC Symbol;Acc:HGNC:594]
ENST00000704058.1	1895	1728.86	2223.67	86.8565	ENSG00000165119	HNRNPK	heterogeneous nuclear ribonucleoprotein K [Source:HGNC Symbol;Acc:HGNC:5044]
ENST00000360541.10	3682	3515.86	4521.11	86.8368	ENSG00000120705	ETF1	eukaryotic translation termination factor 1 [Source:HGNC Symbol;Acc:HGNC:3477]
ENST00000546862.6	934	767.897	986.917	86.7897	ENSG00000196531	NACA	nascent polypeptide associated complex subunit alpha [Source:HGNC Symbol;Acc:HGNC:7629]
ENST00000693505.1	3812	3645.86	4685.31	86.7818	ENSG00000115762	PLEKHB2	pleckstrin homology domain containing B2 [Source:HGNC Symbol;Acc:HGNC:19236]
ENST00000551917.5	1359	1192.86	1532.94	86.7814	ENSG00000075415	SLC25A3	solute carrier family 25 member 3 [Source:HGNC Symbol;Acc:HGNC:10989]
ENST00000539310.5	3037	2870.86	3688.19	86.7544	ENSG00000102024	PLS3	plastin 3 [Source:HGNC Symbol;Acc:HGNC:9091]
ENST00000510187.5	1714	1547.86	1987.68	86.7172	ENSG00000161011	SQSTM1	sequestosome 1 [Source:HGNC Symbol;Acc:HGNC:11280]
ENST00000409096.5	2701	2534.86	3252.92	86.6582	ENSG00000036257	CUL3	cullin 3 [Source:HGNC Symbol;Acc:HGNC:2553]
ENST00000235090.10	2456	2289.86	2936.81	86.608	ENSG00000116455	WDR77	WD repeat domain 77 [Source:HGNC Symbol;Acc:HGNC:29652]
ENST00000354848.5	3233	3066.86	3932.82	86.5967	ENSG00000117335	CD46	CD46 molecule [Source:HGNC Symbol;Acc:HGNC:6953]
ENST00000282903.10	3749	3582.86	4594.05	86.5877	ENSG00000152952	PLOD2	procollagen-lysine,2-oxoglutarate 5-dioxygenase 2 [Source:HGNC Symbol;Acc:HGNC:9082]
ENST00000396276.7	1739	1572.86	2014.8	86.5032	ENSG00000106066	CPVL	carboxypeptidase vitellogenic like [Source:HGNC Symbol;Acc:HGNC:14399]
ENST00000443585.6	1311	1144.86	1465.77	86.4577	ENSG00000235162	C12orf75	chromosome 12 open reading frame 75 [Source:HGNC Symbol;Acc:HGNC:35164]
ENST00000369550.10	2469	2302.86	2947.8	86.4412	ENSG00000130826	DKC1	dyskerin pseudouridine synthase 1 [Source:HGNC Symbol;Acc:HGNC:2890]
ENST00000265447.8	2526	2359.86	3019.38	86.4017	ENSG00000122359	ANXA11	annexin A11 [Source:HGNC Symbol;Acc:HGNC:535]
ENST00000676789.1	4184	4017.86	5140.7	86.4009	ENSG00000082898	XPO1	exportin 1 [Source:HGNC Symbol;Acc:HGNC:12825]
ENST00000380527.3	1599	1432.86	1832	86.3402	ENSG00000155876	RRAGA	Ras related GTP binding A [Source:HGNC Symbol;Acc:HGNC:16963]
ENST00000394665.5	529	363.022	464.145	86.3398	ENSG00000109475	RPL34	ribosomal protein L34 [Source:HGNC Symbol;Acc:HGNC:10340]
ENST00000353196.5	4318	4151.86	5302.17	86.2385	ENSG00000131473	ACLY	ATP citrate lyase [Source:HGNC Symbol;Acc:HGNC:115]
ENST00000294742.6	1637	1470.86	1876.61	86.1578	ENSG00000162704	ARPC5	actin related protein 2/3 complex subunit 5 [Source:HGNC Symbol;Acc:HGNC:708]
ENST00000544848.3	620	453.94	579	86.1332	ENSG00000246705	H2AJ	H2A.J histone [Source:HGNC Symbol;Acc:HGNC:14456]
ENST00000590954.5	1339	1172.86	1495.48	86.1045	ENSG00000091164	TXNL1	thioredoxin like 1 [Source:HGNC Symbol;Acc:HGNC:12436]
ENST00000558506.1	4384	4217.86	5377.34	86.0926	ENSG00000100664	EIF5	eukaryotic translation initiation factor 5 [Source:HGNC Symbol;Acc:HGNC:3299]
ENST00000529196.5	2402	2235.86	2850.05	86.0792	ENSG00000134910	STT3A	STT3 oligosaccharyltransferase complex catalytic subunit A [Source:HGNC Symbol;Acc:HGNC:6172]
ENST00000417009.5	350	187.659	239.11	86.0438	ENSG00000127922	SEM1	SEM1 26S proteasome subunit [Source:HGNC Symbol;Acc:HGNC:10845]
ENST00000232125.9	801	634.907	808.826	86.0271	ENSG00000114023	FAM162A	family with sequence similarity 162 member A [Source:HGNC Symbol;Acc:HGNC:17865]
ENST00000268717.10	1814	1647.86	2098.47	85.9952	ENSG00000141030	COPS3	COP9 signalosome subunit 3 [Source:HGNC Symbol;Acc:HGNC:2239]
ENST00000246957.10	2223	2056.86	2619.04	85.9861	ENSG00000126602	TRAP1	TNF receptor associated protein 1 [Source:HGNC Symbol;Acc:HGNC:16264]
ENST00000393118.7	4224	4057.86	5162.07	85.9048	ENSG00000122786	CALD1	caldesmon 1 [Source:HGNC Symbol;Acc:HGNC:1441]
ENST00000373812.8	2744	2577.86	3278.56	85.8844	ENSG00000198492	YTHDF2	YTH N6-methyladenosine RNA binding protein F2 [Source:HGNC Symbol;Acc:HGNC:31675]
ENST00000453386.7	4178	4011.86	5100.75	85.8576	ENSG00000136527	TRA2B	transformer 2 beta homolog [Source:HGNC Symbol;Acc:HGNC:10781]
ENST00000265643.4	749	582.917	741	85.8425	ENSG00000069482	GAL	galanin and GMAP prepropeptide [Source:HGNC Symbol;Acc:HGNC:4114]
ENST00000382011.9	2402	2235.86	2840.53	85.7917	ENSG00000100297	MCM5	minichromosome maintenance complex component 5 [Source:HGNC Symbol;Acc:HGNC:6948]
ENST00000458695.6	1674	1507.86	1915.53	85.7865	ENSG00000162521	RBBP4	RB binding protein 4, chromatin remodeling factor [Source:HGNC Symbol;Acc:HGNC:9887]
ENST00000555054.1	2769	2602.86	3305.9	85.7688	ENSG00000089737	DDX24	DEAD-box helicase 24 [Source:HGNC Symbol;Acc:HGNC:13266]
ENST00000230056.8	1263	1096.86	1392.74	85.7454	ENSG00000112312	GMNN	geminin DNA replication inhibitor [Source:HGNC Symbol;Acc:HGNC:17493]
ENST00000316856.7	1736	1569.86	1992.58	85.7126	ENSG00000179262	RAD23A	RAD23 homolog A, nucleotide excision repair protein [Source:HGNC Symbol;Acc:HGNC:9812]
ENST00000571691.6	1128	961.858	1220.55	85.6908	ENSG00000184009	ACTG1	actin gamma 1 [Source:HGNC Symbol;Acc:HGNC:144]
ENST00000326974.9	1869	1702.86	2160.21	85.6658	ENSG00000124702	KLHDC3	kelch domain containing 3 [Source:HGNC Symbol;Acc:HGNC:20704]
ENST00000277010.9	1672	1505.86	1909.68	85.6381	ENSG00000147955	SIGMAR1	sigma non-opioid intracellular receptor 1 [Source:HGNC Symbol;Acc:HGNC:8157]
ENST00000626055.2	1299	1132.86	1436.58	85.6335	ENSG00000197894	ADH5	alcohol dehydrogenase 5 (class III), chi polypeptide [Source:HGNC Symbol;Acc:HGNC:253]
ENST00000388711.7	3022	2855.86	3620.99	85.6212	ENSG00000135052	GOLM1	golgi membrane protein 1 [Source:HGNC Symbol;Acc:HGNC:15451]
ENST00000369937.5	1100	933.858	1184	85.6173	ENSG00000107874	CUEDC2	CUE domain containing 2 [Source:HGNC Symbol;Acc:HGNC:28352]
ENST00000472651.6	6490	6323.86	8012.09	85.5568	ENSG00000141367	CLTC	clathrin heavy chain [Source:HGNC Symbol;Acc:HGNC:2092]
ENST00000227157.8	1887	1720.86	2180.15	85.5525	ENSG00000134333	LDHA	lactate dehydrogenase A [Source:HGNC Symbol;Acc:HGNC:6535]
ENST00000375663.8	4111	3944.86	4992	85.4543	ENSG00000204394	VARS1	valyl-tRNA synthetase 1 [Source:HGNC Symbol;Acc:HGNC:12651]
ENST00000426155.6	1072	905.858	1146.15	85.4419	ENSG00000112335	SNX3	sorting nexin 3 [Source:HGNC Symbol;Acc:HGNC:11174]
ENST00000375107.8	2196	2029.86	2567.49	85.4148	ENSG00000204310	AGPAT1	1-acylglycerol-3-phosphate O-acyltransferase 1 [Source:HGNC Symbol;Acc:HGNC:324]
ENST00000306627.8	1783	1616.86	2041.27	85.2547	ENSG00000170142	UBE2E1	ubiquitin conjugating enzyme E2 E1 [Source:HGNC Symbol;Acc:HGNC:12477]
ENST00000338663.12	1885	1718.86	2169.8	85.2453	ENSG00000168003	SLC3A2	solute carrier family 3 member 2 [Source:HGNC Symbol;Acc:HGNC:11026]
ENST00000431606.5	1099	932.858	1176.68	85.179	ENSG00000156603	MED19	mediator complex subunit 19 [Source:HGNC Symbol;Acc:HGNC:29600]
ENST00000375535.4	1045	878.858	1108.43	85.1689	ENSG00000117122	MFAP2	microfibril associated protein 2 [Source:HGNC Symbol;Acc:HGNC:7033]
ENST00000265631.10	3141	2974.86	3751.62	85.1616	ENSG00000004864	SLC25A13	solute carrier family 25 member 13 [Source:HGNC Symbol;Acc:HGNC:10983]
ENST00000284320.6	4100	3933.86	4955	85.0581	ENSG00000154174	TOMM70	translocase of outer mitochondrial membrane 70 [Source:HGNC Symbol;Acc:HGNC:11985]
ENST00000382952.8	2488	2321.86	2920.41	84.9375	ENSG00000159692	CTBP1	C-terminal binding protein 1 [Source:HGNC Symbol;Acc:HGNC:2494]
ENST00000358056.8	4085	3918.86	4927.42	84.9083	ENSG00000197045	GMFB	glia maturation factor beta [Source:HGNC Symbol;Acc:HGNC:4373]
ENST00000396049.5	4896	4729.86	5942	84.835	ENSG00000114978	MOB1A	MOB kinase activator 1A [Source:HGNC Symbol;Acc:HGNC:16015]
ENST00000225174.8	2196	2029.86	2550	84.833	ENSG00000108179	PPIF	peptidylprolyl isomerase F [Source:HGNC Symbol;Acc:HGNC:9259]
ENST00000273047.9	2518	2351.86	2953.52	84.8047	ENSG00000144566	RAB5A	RAB5A, member RAS oncogene family [Source:HGNC Symbol;Acc:HGNC:9783]
ENST00000703709.1	2304	2137.86	2684.62	84.7998	ENSG00000078369	GNB1	G protein subunit beta 1 [Source:HGNC Symbol;Acc:HGNC:4396]
ENST00000376281.8	2928	2761.86	3467.72	84.7879	ENSG00000165119	HNRNPK	heterogeneous nuclear ribonucleoprotein K [Source:HGNC Symbol;Acc:HGNC:5044]
ENST00000369002.9	6430	6263.86	7862.98	84.7688	ENSG00000025796	SEC63	SEC63 homolog, protein translocation regulator [Source:HGNC Symbol;Acc:HGNC:21082]
ENST00000407540.8	2557	2390.86	3001	84.7623	ENSG00000132031	MATN3	matrilin 3 [Source:HGNC Symbol;Acc:HGNC:6909]
ENST00000267103.10	1202	1035.86	1299.7	84.7291	ENSG00000139637	MYG1	MYG1 exonuclease [Source:HGNC Symbol;Acc:HGNC:17590]
ENST00000345807.7	1085	918.858	1152.5	84.6999	ENSG00000175416	CLTB	clathrin light chain B [Source:HGNC Symbol;Acc:HGNC:2091]
ENST00000457408.7	2294	2127.86	2667.92	84.6682	ENSG00000158604	TMED4	transmembrane p24 trafficking protein 4 [Source:HGNC Symbol;Acc:HGNC:22301]
ENST00000257013.9	1192	1025.86	1286.12	84.6613	ENSG00000134590	RTL8C	retrotransposon Gag like 8C [Source:HGNC Symbol;Acc:HGNC:2569]
ENST00000368575.5	1164	997.858	1250.9	84.6536	ENSG00000143545	RAB13	RAB13, member RAS oncogene family [Source:HGNC Symbol;Acc:HGNC:9762]
ENST00000156109.7	1658	1491.86	1869	84.6004	ENSG00000068394	GPKOW	G-patch domain and KOW motifs [Source:HGNC Symbol;Acc:HGNC:30677]
ENST00000343411.8	4377	4210.86	5274	84.5785	ENSG00000140943	MBTPS1	membrane bound transcription factor peptidase, site 1 [Source:HGNC Symbol;Acc:HGNC:15456]
ENST00000346178.8	3906	3739.86	4681.59	84.5336	ENSG00000089597	GANAB	glucosidase II alpha subunit [Source:HGNC Symbol;Acc:HGNC:4138]
ENST00000265109.8	4986	4819.86	6030.81	84.4952	ENSG00000039560	RAI14	retinoic acid induced 14 [Source:HGNC Symbol;Acc:HGNC:14873]
ENST00000330062.8	2658	2491.86	3117.81	84.4923	ENSG00000182054	IDH2	isocitrate dehydrogenase (NADP(+)) 2 [Source:HGNC Symbol;Acc:HGNC:5383]
ENST00000263694.9	1615	1448.86	1812.56	84.4806	ENSG00000060688	SNRNP40	small nuclear ribonucleoprotein U5 subunit 40 [Source:HGNC Symbol;Acc:HGNC:30857]
ENST00000360426.8	3211	3044.86	3806.39	84.4183	ENSG00000124214	STAU1	staufen double-stranded RNA binding protein 1 [Source:HGNC Symbol;Acc:HGNC:11370]
ENST00000305978.7	771	604.912	756.05	84.4013	ENSG00000171222	SCAND1	SCAN domain containing 1 [Source:HGNC Symbol;Acc:HGNC:10566]
ENST00000695858.1	2099	1932.86	2415.54	84.3927	ENSG00000070831	CDC42	cell division cycle 42 [Source:HGNC Symbol;Acc:HGNC:1736]
ENST00000244230.7	2164	1997.86	2496.5	84.3836	ENSG00000124383	MPHOSPH10	M-phase phosphoprotein 10 [Source:HGNC Symbol;Acc:HGNC:7213]
ENST00000372645.3	913	746.899	933.189	84.372	ENSG00000166681	BEX3	brain expressed X-linked 3 [Source:HGNC Symbol;Acc:HGNC:13388]
ENST00000292644.5	2712	2545.86	3179.8	84.3443	ENSG00000161057	PSMC2	proteasome 26S subunit, ATPase 2 [Source:HGNC Symbol;Acc:HGNC:9548]
ENST00000417626.8	1943	1776.86	2219	84.3325	ENSG00000214706	IFRD2	interferon related developmental regulator 2 [Source:HGNC Symbol;Acc:HGNC:5457]
ENST00000393033.9	1921	1754.86	2189.96	84.2724	ENSG00000123159	GIPC1	GIPC PDZ domain containing family member 1 [Source:HGNC Symbol;Acc:HGNC:1226]
ENST00000438792.6	4449	4282.86	5344.26	84.2645	ENSG00000126777	KTN1	kinectin 1 [Source:HGNC Symbol;Acc:HGNC:6467]
ENST00000236051.3	1352	1185.86	1479	84.2221	ENSG00000117395	EBNA1BP2	EBNA1 binding protein 2 [Source:HGNC Symbol;Acc:HGNC:15531]
ENST00000339950.5	3602	3435.86	4284.57	84.2099	ENSG00000162607	USP1	ubiquitin specific peptidase 1 [Source:HGNC Symbol;Acc:HGNC:12607]
ENST00000330503.12	2099	1932.86	2410	84.1991	ENSG00000183258	DDX41	DEAD-box helicase 41 [Source:HGNC Symbol;Acc:HGNC:18674]
ENST00000299259.10	2036	1869.86	2328.51	84.093	ENSG00000166200	COPS2	COP9 signalosome subunit 2 [Source:HGNC Symbol;Acc:HGNC:30747]
ENST00000252603.7	1008	841.858	1048	84.0646	ENSG00000130313	PGLS	6-phosphogluconolactonase [Source:HGNC Symbol;Acc:HGNC:8903]
ENST00000199389.11	4411	4244.86	5282	84.0283	ENSG00000086232	EIF2AK1	eukaryotic translation initiation factor 2 alpha kinase 1 [Source:HGNC Symbol;Acc:HGNC:24921]
ENST00000286713.7	3145	2978.86	3706.09	84.0151	ENSG00000148175	STOM	stomatin [Source:HGNC Symbol;Acc:HGNC:3383]
ENST00000367826.6	2703	2536.86	3155.39	83.9939	ENSG00000112339	HBS1L	HBS1 like translational GTPase [Source:HGNC Symbol;Acc:HGNC:4834]
ENST00000252445.8	1010	843.858	1049.21	83.9625	ENSG00000130165	ELOF1	elongation factor 1 [Source:HGNC Symbol;Acc:HGNC:28691]
ENST00000298569.9	2786	2619.86	3254.74	83.8935	ENSG00000122203	KIAA1191	KIAA1191 [Source:HGNC Symbol;Acc:HGNC:29209]
ENST00000597743.5	577	410.958	510.502	83.8862	ENSG00000160014	CALM3	calmodulin 3 [Source:HGNC Symbol;Acc:HGNC:1449]
ENST00000368235.8	1111	944.858	1172.19	83.7765	ENSG00000163382	NAXE	NAD(P)HX epimerase [Source:HGNC Symbol;Acc:HGNC:18453]
ENST00000262570.10	1604	1437.86	1781.77	83.6809	ENSG00000106554	CHCHD3	coiled-coil-helix-coiled-coil-helix domain containing 3 [Source:HGNC Symbol;Acc:HGNC:21906]
ENST00000445140.6	2651	2484.86	3077.98	83.6478	ENSG00000114416	FXR1	FMR1 autosomal homolog 1 [Source:HGNC Symbol;Acc:HGNC:4023]
ENST00000262265.10	1197	1030.86	1276.65	83.6305	ENSG00000104872	PIH1D1	PIH1 domain containing 1 [Source:HGNC Symbol;Acc:HGNC:26075]
ENST00000265097.9	1601	1434.86	1774.8	83.5279	ENSG00000051596	THOC3	THO complex subunit 3 [Source:HGNC Symbol;Acc:HGNC:19072]
ENST00000394975.3	840	673.904	832.445	83.4158	ENSG00000167397	VKORC1	vitamin K epoxide reductase complex subunit 1 [Source:HGNC Symbol;Acc:HGNC:23663]
ENST00000240304.5	1972	1805.86	2230.33	83.402	ENSG00000108848	LUC7L3	LUC7 like 3 pre-mRNA splicing factor [Source:HGNC Symbol;Acc:HGNC:24309]
ENST00000317968.9	6043	5876.86	7255.92	83.3754	ENSG00000163110	PDLIM5	PDZ and LIM domain 5 [Source:HGNC Symbol;Acc:HGNC:17468]
ENST00000295901.9	1362	1195.86	1476.17	83.3578	ENSG00000163636	PSMD6	proteasome 26S subunit, non-ATPase 6 [Source:HGNC Symbol;Acc:HGNC:9564]
ENST00000451728.6	1641	1474.86	1820.4	83.3502	ENSG00000169714	CNBP	CCHC-type zinc finger nucleic acid binding protein [Source:HGNC Symbol;Acc:HGNC:13164]
ENST00000598742.6	2021	1854.86	2288.64	83.3216	ENSG00000105372	RPS19	ribosomal protein S19 [Source:HGNC Symbol;Acc:HGNC:10402]
ENST00000532317.5	3474	3307.86	4078.18	83.255	ENSG00000073921	PICALM	phosphatidylinositol binding clathrin assembly protein [Source:HGNC Symbol;Acc:HGNC:15514]
ENST00000253193.9	4058	3891.86	4796.47	83.2253	ENSG00000130881	LRP3	LDL receptor related protein 3 [Source:HGNC Symbol;Acc:HGNC:6695]
ENST00000683445.1	841	674.904	831.208	83.1684	ENSG00000160799	CCDC12	coiled-coil domain containing 12 [Source:HGNC Symbol;Acc:HGNC:28332]
ENST00000370554.5	1220	1053.86	1297.91	83.1677	ENSG00000183291	SELENOF	selenoprotein F [Source:HGNC Symbol;Acc:HGNC:17705]
ENST00000380876.5	2913	2746.86	3379.24	83.0755	ENSG00000205609	EIF3CL	eukaryotic translation initiation factor 3 subunit C like [Source:HGNC Symbol;Acc:HGNC:26347]
ENST00000526608.5	710	543.92	668.868	83.0416	ENSG00000149273	RPS3	ribosomal protein S3 [Source:HGNC Symbol;Acc:HGNC:10420]
ENST00000377245.9	4503	4336.86	5329.76	82.9895	ENSG00000119139	TJP2	tight junction protein 2 [Source:HGNC Symbol;Acc:HGNC:11828]
ENST00000548925.6	562	395.976	486.342	82.94	ENSG00000135441	BLOC1S1	biogenesis of lysosomal organelles complex 1 subunit 1 [Source:HGNC Symbol;Acc:HGNC:4200]
ENST00000323701.11	2183	2016.86	2473.86	82.8303	ENSG00000168883	USP39	ubiquitin specific peptidase 39 [Source:HGNC Symbol;Acc:HGNC:20071]
ENST00000247191.7	2881	2714.86	3326.35	82.7391	ENSG00000126787	DLGAP5	DLG associated protein 5 [Source:HGNC Symbol;Acc:HGNC:16864]
ENST00000269097.9	1573	1406.86	1723.33	82.7194	ENSG00000141349	G6PC3	glucose-6-phosphatase catalytic subunit 3 [Source:HGNC Symbol;Acc:HGNC:24861]
ENST00000343053.6	2540	2373.86	2905	82.6384	ENSG00000188986	NELFB	negative elongation factor complex member B [Source:HGNC Symbol;Acc:HGNC:24324]
ENST00000262803.10	5321	5154.86	6307.55	82.6294	ENSG00000005007	UPF1	UPF1 RNA helicase and ATPase [Source:HGNC Symbol;Acc:HGNC:9962]
ENST00000254850.11	1396	1229.86	1503.59	82.5592	ENSG00000161944	ASGR2	asialoglycoprotein receptor 2 [Source:HGNC Symbol;Acc:HGNC:743]
ENST00000341369.11	1212	1045.86	1272.47	82.1608	ENSG00000187514	PTMA	prothymosin alpha [Source:HGNC Symbol;Acc:HGNC:9623]
ENST00000354811.5	820	653.906	795.519	82.1535	ENSG00000174748	RPL15	ribosomal protein L15 [Source:HGNC Symbol;Acc:HGNC:10306]
ENST00000602414.6	485	319.173	388.088	82.1097	ENSG00000269893	SNHG8	small nucleolar RNA host gene 8 [Source:HGNC Symbol;Acc:HGNC:33098]
ENST00000695999.1	828	661.904	804.177	82.044	ENSG00000196465	MYL6B	myosin light chain 6B [Source:HGNC Symbol;Acc:HGNC:29823]
ENST00000333896.5	9075	8908.86	10816.1	81.9862	ENSG00000115306	SPTBN1	spectrin beta, non-erythrocytic 1 [Source:HGNC Symbol;Acc:HGNC:11275]
ENST00000361901.6	4114	3947.86	4790.95	81.9503	ENSG00000122786	CALD1	caldesmon 1 [Source:HGNC Symbol;Acc:HGNC:1441]
ENST00000377390.8	3282	3115.86	3780.28	81.9288	ENSG00000168066	SF1	splicing factor 1 [Source:HGNC Symbol;Acc:HGNC:12950]
ENST00000309657.8	1462	1295.86	1571.02	81.8681	ENSG00000173653	RCE1	Ras converting CAAX endopeptidase 1 [Source:HGNC Symbol;Acc:HGNC:13721]
ENST00000361574.10	1803	1636.86	1984.24	81.8602	ENSG00000198858	R3HDM4	R3H domain containing 4 [Source:HGNC Symbol;Acc:HGNC:28270]
ENST00000215829.8	3466	3299.86	3997.15	81.7986	ENSG00000100028	SNRPD3	small nuclear ribonucleoprotein D3 polypeptide [Source:HGNC Symbol;Acc:HGNC:11160]
ENST00000614174.4	4224	4057.86	4914.6	81.7866	ENSG00000166415	WDR72	WD repeat domain 72 [Source:HGNC Symbol;Acc:HGNC:26790]
ENST00000300146.10	4129	3962.86	4799	81.7773	ENSG00000166889	PATL1	PAT1 homolog 1, processing body mRNA decay factor [Source:HGNC Symbol;Acc:HGNC:26721]
ENST00000333651.11	1585	1418.86	1717	81.7188	ENSG00000064961	HMG20B	high mobility group 20B [Source:HGNC Symbol;Acc:HGNC:5002]
ENST00000615234.5	2854	2687.86	3248.37	81.6113	ENSG00000099817	POLR2E	RNA polymerase II, I and III subunit E [Source:HGNC Symbol;Acc:HGNC:9192]
ENST00000222307.9	1344	1177.86	1421.93	81.5219	ENSG00000105700	KXD1	KxDL motif containing 1 [Source:HGNC Symbol;Acc:HGNC:28420]
ENST00000394067.7	2953	2786.86	3362.91	81.4876	ENSG00000174996	KLC2	kinesin light chain 2 [Source:HGNC Symbol;Acc:HGNC:20716]
ENST00000528450.5	2358	2191.86	2644.17	81.4644	ENSG00000149150	SLC43A1	solute carrier family 43 member 1 [Source:HGNC Symbol;Acc:HGNC:9225]
ENST00000304858.7	4774	4607.86	5558	81.4536	ENSG00000170606	HSPA4	heat shock protein family A (Hsp70) member 4 [Source:HGNC Symbol;Acc:HGNC:5237]
ENST00000256682.9	4041	3874.86	4668.04	81.3523	ENSG00000134287	ARF3	ADP ribosylation factor 3 [Source:HGNC Symbol;Acc:HGNC:654]
ENST00000247970.9	1009	842.858	1015.01	81.3218	ENSG00000127445	PIN1	peptidylprolyl cis/trans isomerase, NIMA-interacting 1 [Source:HGNC Symbol;Acc:HGNC:8988]
ENST00000377710.10	2231	2064.86	2486.42	81.3159	ENSG00000125871	MGME1	mitochondrial genome maintenance exonuclease 1 [Source:HGNC Symbol;Acc:HGNC:16205]
ENST00000325285.8	2362	2195.86	2644	81.3107	ENSG00000159069	FBXW5	F-box and WD repeat domain containing 5 [Source:HGNC Symbol;Acc:HGNC:13613]
ENST00000274712.8	1544	1377.86	1657	81.2098	ENSG00000146007	ZMAT2	zinc finger matrin-type 2 [Source:HGNC Symbol;Acc:HGNC:26433]
ENST00000539276.7	8295	8128.86	9773.24	81.1894	ENSG00000174437	ATP2A2	ATPase sarcoplasmic/endoplasmic reticulum Ca2+ transporting 2 [Source:HGNC Symbol;Acc:HGNC:812]
ENST00000170447.12	2775	2608.86	3135.57	81.1628	ENSG00000075975	MKRN2	makorin ring finger protein 2 [Source:HGNC Symbol;Acc:HGNC:7113]
ENST00000377791.4	519	353.043	424.293	81.1576	ENSG00000180573	H2AC6	H2A clustered histone 6 [Source:HGNC Symbol;Acc:HGNC:4733]
ENST00000297071.9	1785	1618.86	1944.79	81.1248	ENSG00000164548	TRA2A	transformer 2 alpha homolog [Source:HGNC Symbol;Acc:HGNC:16645]
ENST00000357037.6	3570	3403.86	4088	81.1017	ENSG00000177469	CAVIN1	caveolae associated protein 1 [Source:HGNC Symbol;Acc:HGNC:9688]
ENST00000447368.6	3669	3502.86	4206.46	81.0933	ENSG00000153560	UBP1	upstream binding protein 1 [Source:HGNC Symbol;Acc:HGNC:12507]
ENST00000265563.13	6492	6325.86	7592.79	81.0537	ENSG00000114302	PRKAR2A	protein kinase cAMP-dependent type II regulatory subunit alpha [Source:HGNC Symbol;Acc:HGNC:9391]
ENST00000567159.5	1582	1415.86	1696.78	80.9275	ENSG00000213614	HEXA	hexosaminidase subunit alpha [Source:HGNC Symbol;Acc:HGNC:4878]
ENST00000372224.9	2862	2695.86	3229.65	80.9	ENSG00000142945	KIF2C	kinesin family member 2C [Source:HGNC Symbol;Acc:HGNC:6393]
ENST00000704012.1	2581	2414.86	2892.67	80.8906	ENSG00000165119	HNRNPK	heterogeneous nuclear ribonucleoprotein K [Source:HGNC Symbol;Acc:HGNC:5044]
ENST00000321612.8	3843	3676.86	4401.64	80.8404	ENSG00000178445	GLDC	glycine decarboxylase [Source:HGNC Symbol;Acc:HGNC:4313]
ENST00000393085.4	3782	3615.86	4328	80.8289	ENSG00000105887	MTPN	myotrophin [Source:HGNC Symbol;Acc:HGNC:15667]
ENST00000404125.6	7250	7083.86	8462	80.6666	ENSG00000068878	PSME4	proteasome activator subunit 4 [Source:HGNC Symbol;Acc:HGNC:20635]
ENST00000397421.5	1486	1319.86	1575.64	80.6157	ENSG00000177697	CD151	CD151 molecule (Raph blood group) [Source:HGNC Symbol;Acc:HGNC:1630]
ENST00000281243.10	1507	1340.86	1600.27	80.5938	ENSG00000151552	QDPR	quinoid dihydropteridine reductase [Source:HGNC Symbol;Acc:HGNC:9752]
ENST00000396064.7	633	466.939	556.956	80.5473	ENSG00000140307	GTF2A2	general transcription factor IIA subunit 2 [Source:HGNC Symbol;Acc:HGNC:4647]
ENST00000308775.7	5387	5220.86	6226.52	80.5368	ENSG00000173402	DAG1	dystroglycan 1 [Source:HGNC Symbol;Acc:HGNC:2666]
ENST00000261443.9	3228	3061.86	3651.45	80.5325	ENSG00000009307	CSDE1	cold shock domain containing E1 [Source:HGNC Symbol;Acc:HGNC:29905]
ENST00000523917.5	1885	1718.86	2049.39	80.5145	ENSG00000198791	CNOT7	CCR4-NOT transcription complex subunit 7 [Source:HGNC Symbol;Acc:HGNC:14101]
ENST00000484897.4	2140	1973.86	2353.12	80.5042	ENSG00000288920	RPSA2	ribosomal protein SA 2 [Source:HGNC Symbol;Acc:HGNC:36809]
ENST00000054666.11	2178	2011.86	2395.3	80.3996	ENSG00000049245	VAMP3	vesicle associated membrane protein 3 [Source:HGNC Symbol;Acc:HGNC:12644]
ENST00000265100.6	722	555.92	661.237	80.3222	ENSG00000037241	RPL26L1	ribosomal protein L26 like 1 [Source:HGNC Symbol;Acc:HGNC:17050]
ENST00000421351.4	4198	4031.86	4794	80.2941	ENSG00000112378	PERP	p53 apoptosis effector related to PMP22 [Source:HGNC Symbol;Acc:HGNC:17637]
ENST00000579408.5	859	692.902	823.286	80.2361	ENSG00000265681	RPL17	ribosomal protein L17 [Source:HGNC Symbol;Acc:HGNC:10307]
ENST00000215832.11	5881	5714.86	6790.19	80.2357	ENSG00000100030	MAPK1	mitogen-activated protein kinase 1 [Source:HGNC Symbol;Acc:HGNC:6871]
ENST00000710272.1	2355	2188.86	2597.76	80.1442	ENSG00000143321	HDGF	heparin binding growth factor [Source:HGNC Symbol;Acc:HGNC:4856]
ENST00000608083.5	1403	1236.86	1467.48	80.1203	ENSG00000097021	ACOT7	acyl-CoA thioesterase 7 [Source:HGNC Symbol;Acc:HGNC:24157]
ENST00000320895.10	2492	2325.86	2757.91	80.0731	ENSG00000049656	CLPTM1L	CLPTM1 like [Source:HGNC Symbol;Acc:HGNC:24308]
ENST00000371485.8	2658	2491.86	2951	79.9717	ENSG00000138180	CEP55	centrosomal protein 55 [Source:HGNC Symbol;Acc:HGNC:1161]
ENST00000316097.13	2501	2334.86	2764.7	79.9609	ENSG00000227500	SCAMP4	secretory carrier membrane protein 4 [Source:HGNC Symbol;Acc:HGNC:30385]
ENST00000355091.9	2054	1887.86	2234.9	79.9427	ENSG00000197858	GPAA1	glycosylphosphatidylinositol anchor attachment 1 [Source:HGNC Symbol;Acc:HGNC:4446]
ENST00000356404.8	4217	4050.86	4795.48	79.9421	ENSG00000110697	PITPNM1	phosphatidylinositol transfer protein membrane associated 1 [Source:HGNC Symbol;Acc:HGNC:9003]
ENST00000314423.12	2188	2021.86	2393.2	79.9318	ENSG00000141076	UTP4	UTP4 small subunit processome component [Source:HGNC Symbol;Acc:HGNC:1983]
ENST00000636358.2	1422	1255.86	1486.15	79.9122	ENSG00000243989	ACY1	aminoacylase 1 [Source:HGNC Symbol;Acc:HGNC:177]
ENST00000588188.7	1334	1167.86	1382.01	79.912	ENSG00000108946	PRKAR1A	protein kinase cAMP-dependent type I regulatory subunit alpha [Source:HGNC Symbol;Acc:HGNC:9388]
ENST00000433326.2	1484	1317.86	1558.53	79.8612	ENSG00000166035	LIPC	lipase C, hepatic type [Source:HGNC Symbol;Acc:HGNC:6619]
ENST00000531273.6	3726	3559.86	4208.65	79.8364	ENSG00000166181	API5	apoptosis inhibitor 5 [Source:HGNC Symbol;Acc:HGNC:594]
ENST00000252015.3	3162	2995.86	3539.28	79.7783	ENSG00000100991	TRPC4AP	transient receptor potential cation channel subfamily C member 4 associated protein [Source:HGNC Symbol;Acc:HGNC:16181]
ENST00000359282.9	1730	1563.86	1847.32	79.7691	ENSG00000197111	PCBP2	poly(rC) binding protein 2 [Source:HGNC Symbol;Acc:HGNC:8648]
ENST00000595018.5	2794	2627.86	3103.29	79.7464	ENSG00000105323	HNRNPUL1	heterogeneous nuclear ribonucleoprotein U like 1 [Source:HGNC Symbol;Acc:HGNC:17011]
ENST00000472642.5	900	733.9	866.263	79.7083	ENSG00000106615	RHEB	Ras homolog, mTORC1 binding [Source:HGNC Symbol;Acc:HGNC:10011]
ENST00000379263.8	2291	2124.86	2507.94	79.7036	ENSG00000105821	DNAJC2	DnaJ heat shock protein family (Hsp40) member C2 [Source:HGNC Symbol;Acc:HGNC:13192]
ENST00000375370.10	2639	2472.86	2918	79.685	ENSG00000198176	TFDP1	transcription factor Dp-1 [Source:HGNC Symbol;Acc:HGNC:11749]
ENST00000368521.10	1678	1511.86	1783.58	79.6659	ENSG00000143612	C1orf43	chromosome 1 open reading frame 43 [Source:HGNC Symbol;Acc:HGNC:29876]
ENST00000340990.10	2091	1924.86	2267.74	79.5583	ENSG00000159346	ADIPOR1	adiponectin receptor 1 [Source:HGNC Symbol;Acc:HGNC:24040]
ENST00000265641.10	5238	5071.86	5974.94	79.5531	ENSG00000110090	CPT1A	carnitine palmitoyltransferase 1A [Source:HGNC Symbol;Acc:HGNC:2328]
ENST00000265295.9	2529	2362.86	2782.35	79.5179	ENSG00000040275	SPDL1	spindle apparatus coiled-coil protein 1 [Source:HGNC Symbol;Acc:HGNC:26010]
ENST00000507980.1	836	669.904	787.693	79.4026	ENSG00000186468	RPS23	ribosomal protein S23 [Source:HGNC Symbol;Acc:HGNC:10410]
ENST00000252483.10	2690	2523.86	2961.71	79.2442	ENSG00000130202	NECTIN2	nectin cell adhesion molecule 2 [Source:HGNC Symbol;Acc:HGNC:9707]
ENST00000245960.10	3119	2952.86	3464.77	79.2361	ENSG00000101224	CDC25B	cell division cycle 25B [Source:HGNC Symbol;Acc:HGNC:1726]
ENST00000549992.5	3607	3440.86	4033.93	79.1684	ENSG00000173598	NUDT4	nudix hydrolase 4 [Source:HGNC Symbol;Acc:HGNC:8051]
ENST00000610935.2	1940	1773.86	2076.91	79.0657	ENSG00000142409	ZNF787	zinc finger protein 787 [Source:HGNC Symbol;Acc:HGNC:26998]
ENST00000264645.12	3890	3723.86	4358	79.0287	ENSG00000108349	CASC3	CASC3 exon junction complex subunit [Source:HGNC Symbol;Acc:HGNC:17040]
ENST00000261712.8	3850	3683.86	4310.19	79.0103	ENSG00000108671	PSMD11	proteasome 26S subunit, non-ATPase 11 [Source:HGNC Symbol;Acc:HGNC:9556]
ENST00000228251.9	1931	1764.86	2064.68	79.0011	ENSG00000060138	YBX3	Y-box binding protein 3 [Source:HGNC Symbol;Acc:HGNC:2428]
ENST00000500893.4	2752	2585.86	3025	78.9971	ENSG00000247315	ZCCHC3	zinc finger CCHC-type containing 3 [Source:HGNC Symbol;Acc:HGNC:16230]
ENST00000439747.7	784	617.91	722.13	78.9189	ENSG00000082515	MRPL22	mitochondrial ribosomal protein L22 [Source:HGNC Symbol;Acc:HGNC:14480]
ENST00000269886.7	2516	2349.86	2745.29	78.8928	ENSG00000141985	SH3GL1	SH3 domain containing GRB2 like 1, endophilin A2 [Source:HGNC Symbol;Acc:HGNC:10830]
ENST00000617285.5	4598	4431.86	5176.99	78.8828	ENSG00000149428	HYOU1	hypoxia up-regulated 1 [Source:HGNC Symbol;Acc:HGNC:16931]
ENST00000300086.5	2131	1964.86	2293.91	78.838	ENSG00000166848	TERF2IP	TERF2 interacting protein [Source:HGNC Symbol;Acc:HGNC:19246]
ENST00000373062.8	2350	2183.86	2549	78.8199	ENSG00000134697	GNL2	G protein nucleolar 2 [Source:HGNC Symbol;Acc:HGNC:29925]
ENST00000221957.9	2232	2065.86	2409.91	78.7753	ENSG00000105355	PLIN3	perilipin 3 [Source:HGNC Symbol;Acc:HGNC:16893]
ENST00000254508.7	7206	7039.86	8205	78.7055	ENSG00000132182	NUP210	nucleoporin 210 [Source:HGNC Symbol;Acc:HGNC:30052]
ENST00000422424.7	668	501.93	585	78.7051	ENSG00000166595	CIAO2B	cytosolic iron-sulfur assembly component 2B [Source:HGNC Symbol;Acc:HGNC:24261]
ENST00000617231.5	3484	3317.86	3866.21	78.6898	ENSG00000161847	RAVER1	ribonucleoprotein, PTB binding 1 [Source:HGNC Symbol;Acc:HGNC:30296]
ENST00000454976.2	1520	1353.86	1575.06	78.5625	ENSG00000147140	NONO	non-POU domain containing octamer binding [Source:HGNC Symbol;Acc:HGNC:7871]
ENST00000613675.5	1553	1386.86	1612.8	78.5306	ENSG00000278845	MRPL45	mitochondrial ribosomal protein L45 [Source:HGNC Symbol;Acc:HGNC:16651]
[truncated: 116,627 more rows]
